# Supplementary material for: Sensitivity to TDP-43 loss and degradation resistance determine cryptic exon biomarker potential
Source: bioRxiv. 2025 Nov 23:2025.11.23.689722. Preprint. [Version 1] doi: 10.1101/2025.11.23.689722 (PMC12667841; doi:10.1101/2025.11.23.689722)
Supplement: Supplement 1 [file media-1.xlsx]

## Sheet: appocher.sk-n-dz..csv
ensgene

## Sheet: brown.ipscCortical_neuron..csv
ensgene

## Sheet: brown.sh-sy-5y..csv
ensgene

## Sheet: brown.sk-n-dz..csv
ensgene

## Sheet: ferguson.hela..csv
ensgene

## Sheet: humphrey_cortical_i3.tdp43kd_co
ensgene

## Sheet: humphrey_i3cortical_control..cs
ensgene

## Sheet: klim.ipscMotor_neuron..csv
ensgene

## Sheet: melamed.sh-sy-5y..csv
ensgene

## Sheet: seddighi.ipscCortical_neuron..c
ensgene

[truncated: 1 more sheets: vargas.LMN..csv]
