# Supplementary material for: Sensitivity to TDP-43 loss and degradation resistance determine cryptic exon biomarker potential
Source: bioRxiv. 2025 Nov 23:2025.11.23.689722. Preprint. [Version 1] doi: 10.1101/2025.11.23.689722 (PMC12667841; doi:10.1101/2025.11.23.689722)
Supplement: Supplement 2 [file media-2.csv]

gene_name	junction_coords	group	AUC	False positive rate	True positive rate	N samples Junction >=2 Non-TDP43 Path	N samples Junction >=2 TDP43 Path	Fraction Observed Non-TDP43 Path	Fraction Observed TDP43 Path	Total Samples Non-TDP43 path	Total Samples TDP43 path	Dark event only in NMDi	strand	datasets_detected	Combined TDP-43 Sensitivity	SK-N-BE(2) TDP-43 Sensitivity	SH-SY5Y TDP-43 Sensitivity	Cycloheximide NMDi	UPF1 KD NMDi	SMG1i NMDi
SEPTIN7P2	chr7:45735670-45736787	RiMOD	0.946296296296296	0	0.85	1	12	3.7	60	27	20		-	Brown-i3Cortical, Brown-SHSY5Y, Humphrey-i3Cortical, Melamed-SHSY5Y, Seddighi-i3Cortical, UPF1 - i3Cortical, CHX -SHY5Y, curve_experiments	Early	Early	Early	NMD rescued	non-NMD rescued
ARHGAP32	chr11:128992046-128998319	RiMOD	0.956481481481481	0	0.8	11	19	40.74	95	27	20		-	Brown-i3Cortical, Humphrey-i3Cortical, Klim-MotorNeuron, Melamed-SHSY5Y, Seddighi-i3Cortical, Vargas-i3LMN, UPF1 - i3Cortical, CHX -SHY5Y, SMG1i -SHY5Y, curve_experiments	Early	Early	Early	non-NMD rescued	non-NMD rescued	non-NMD rescued
ATXN1	chr6:16589513-16657776	RiMOD	0.906481481481481	0	0.8	2	16	7.41	80	27	20		-	Brown-i3Cortical, Seddighi-i3Cortical, Vargas-i3LMN, UPF1 - i3Cortical					non-NMD rescued
ACTL6B	chr7:100650135-100650575	RiMOD	0.883333333333334	0	0.8	4	17	14.81	85	27	20		-	Brown-i3Cortical, Humphrey-i3Cortical, Klim-MotorNeuron, Melamed-SHSY5Y, Seddighi-i3Cortical, Vargas-i3LMN, UPF1 - i3Cortical, CHX -SHY5Y, SMG1i -SHY5Y, curve_experiments	Early	Early	Early	non-NMD rescued	non-NMD rescued	non-NMD rescued
KCNQ2	chr20:63439708-63444659	RiMOD	0.994444444444444	0	0.75	1	19	3.7	95	27	20		-	Appocher-SKNBE2, Appocher-SKNBE2, Brown-i3Cortical, Brown-i3Cortical, Brown-SHSY5Y, Brown-SHSY5Y, Brown-SKNBE2, Humphrey-i3Cortical, Humphrey-i3Cortical, Klim-MotorNeuron, Klim-MotorNeuron, Melamed-SHSY5Y, Melamed-SHSY5Y, Seddighi-i3Cortical, Seddighi-i3Cortical, Vargas-i3LMN, Vargas-i3LMN, UPF1 - i3Cortical, CHX -SHY5Y, SMG1i -SHY5Y, curve_experiments	Early	Early	Early	non-NMD rescued	non-NMD rescued	non-NMD rescued
ACTL6B	chr7:100650643-100655019	RiMOD	0.918518518518519	0	0.75	5	16	18.52	80	27	20		-	Appocher-SKNBE2, Brown-i3Cortical, Humphrey-i3Cortical, Klim-MotorNeuron, Melamed-SHSY5Y, Seddighi-i3Cortical, Vargas-i3LMN, UPF1 - i3Cortical, CHX -SHY5Y, SMG1i -SHY5Y, curve_experiments	Early	Early	Early	non-NMD rescued	non-NMD rescued	non-NMD rescued
CAMK2B	chr7:44258610-44258872	RiMOD	0.925	0	0.75	0	17	0	85	27	20		-	Brown-i3Cortical, Seddighi-i3Cortical, Vargas-i3LMN, UPF1 - i3Cortical					non-NMD rescued
RAP1GAP	chr1:21598502-21598723	RiMOD	0.960185185185185	0	0.7	2	17	7.41	85	27	20		-	Brown-SKNBE2, Humphrey-i3Cortical, Seddighi-i3Cortical, UPF1 - i3Cortical, SMG1i -SHY5Y, curve_experiments	Early		Early		non-NMD rescued	NMD rescued
RAP1GAP	chr1:21598820-21599494	RiMOD	0.958333333333333	0	0.7	4	19	14.81	95	27	20		-	Ferguson-HeLA, Brown-i3Cortical, Humphrey-i3Cortical, Seddighi-i3Cortical, Vargas-i3LMN, UPF1 - i3Cortical, CHX -SHY5Y, SMG1i -SHY5Y, curve_experiments	Early		Early	non-NMD rescued	non-NMD rescued	NMD rescued
STMN2	chr8:79611214-79616822	RiMOD	0.975	0	0.7	0	19	0	95	27	20		+	Appocher-SKNBE2, Brown-i3Cortical, Brown-SKNBE2, Humphrey-i3Cortical, Klim-MotorNeuron, Melamed-SHSY5Y, Seddighi-i3Cortical, Vargas-i3LMN, UPF1 - i3Cortical, CHX -SHY5Y, SMG1i -SHY5Y, curve_experiments	Early	Early	Early	non-NMD rescued	non-NMD rescued	non-NMD rescued
DOCK1	chr10:127382041-127384790	RiMOD	0.85	0	0.65	0	7	0	35	27	20		+	Brown-SKNBE2, Humphrey-i3Cortical, UPF1 - i3Cortical, curve_experiments	Early		Early		NMD rescued
AARS1	chr16:70271972-70272796	RiMOD	0.818518518518519	0	0.65	0	11	0	55	27	20		-	Ferguson-HeLA, Brown-i3Cortical, Humphrey-i3Cortical, Seddighi-i3Cortical, Vargas-i3LMN, UPF1 - i3Cortical, CHX -SHY5Y, SMG1i -SHY5Y, curve_experiments	Intermediate	Late	Intermediate	non-NMD rescued	non-NMD rescued	non-NMD rescued
UNC13A	chr19:17641556-17642414	RiMOD	0.9	0	0.65	0	13	0	65	27	20		-	Appocher-SKNBE2, Brown-i3Cortical, Brown-SKNBE2, Humphrey-i3Cortical, Seddighi-i3Cortical, Vargas-i3LMN, UPF1 - i3Cortical, CHX -SHY5Y, SMG1i -SHY5Y, curve_experiments	Early	Early	Early	NMD rescued	NMD rescued	NMD rescued
GPSM2	chr1:108896431-108896864	RiMOD	0.825	0	0.65	0	11	0	55	27	20		+	Ferguson-HeLA, Appocher-SKNBE2, Brown-SHSY5Y, Brown-SKNBE2, Humphrey-i3Cortical, Melamed-SHSY5Y, Seddighi-i3Cortical, UPF1 - i3Cortical, CHX -SHY5Y, curve_experiments	Early	Early	Early	non-NMD rescued	non-NMD rescued
ATG4B	chr2:241668685-241668875	RiMOD	0.825	0	0.65	0	8	0	40	27	20		+	Brown-i3Cortical, Humphrey-i3Cortical, Seddighi-i3Cortical, Vargas-i3LMN, UPF1 - i3Cortical, CHX -SHY5Y, SMG1i -SHY5Y, curve_experiments	Early	Early	Early	NMD rescued	non-NMD rescued	non-NMD rescued
ATG4B	chr2:241668985-241670726	RiMOD	0.875	0	0.65	0	11	0	55	27	20		+	Ferguson-HeLA, Brown-i3Cortical, Brown-i3Cortical, Brown-SKNBE2, Brown-SKNBE2, Humphrey-i3Cortical, Melamed-SHSY5Y, Seddighi-i3Cortical, Seddighi-i3Cortical, Vargas-i3LMN, UPF1 - i3Cortical, CHX -SHY5Y, SMG1i -SHY5Y, curve_experiments	Early	Early	Early	NMD rescued	NMD rescued	NMD rescued
ATXN1	chr6:16585907-16589446	RiMOD	0.95	0	0.65	0	15	0	75	27	20		-	Vargas-i3LMN
ADCY1	chr7:45625377-45648670	RiMOD	0.85	0	0.65	0	9	0	45	27	20		+	Brown-i3Cortical, Humphrey-i3Cortical, Seddighi-i3Cortical, Vargas-i3LMN, UPF1 - i3Cortical, CHX -SHY5Y, SMG1i -SHY5Y, curve_experiments	Early	Early	Early	non-NMD rescued	NMD rescued	NMD rescued
KCNQ2	chr20:63439708-63444659	FTD frontal/temporal	0.892967032967033	0	0.6	1	49	0.77	70	130	70		-	Appocher-SKNBE2, Appocher-SKNBE2, Brown-i3Cortical, Brown-i3Cortical, Brown-SHSY5Y, Brown-SHSY5Y, Brown-SKNBE2, Humphrey-i3Cortical, Humphrey-i3Cortical, Klim-MotorNeuron, Klim-MotorNeuron, Melamed-SHSY5Y, Melamed-SHSY5Y, Seddighi-i3Cortical, Seddighi-i3Cortical, Vargas-i3LMN, Vargas-i3LMN, UPF1 - i3Cortical, CHX -SHY5Y, SMG1i -SHY5Y, curve_experiments	Early	Early	Early	non-NMD rescued	non-NMD rescued	non-NMD rescued
ATP8A2	chr13:25553920-25554580	RiMOD	0.85	0	0.6	0	11	0	55	27	20		+	Seddighi-i3Cortical
MGAT5B	chr17:76937368-76937988	RiMOD	0.8	0	0.6	0	11	0	55	27	20		+	Ferguson-HeLA, Brown-i3Cortical, Brown-SHSY5Y, Brown-SKNBE2, Humphrey-i3Cortical, Seddighi-i3Cortical, Vargas-i3LMN, UPF1 - i3Cortical, CHX -SHY5Y, SMG1i -SHY5Y, curve_experiments	Early	Early	Early	non-NMD rescued	non-NMD rescued	NMD rescued
ADGRL1	chr19:14176669-14177531	RiMOD	0.8	0	0.6	0	6	0	30	27	20		-	Brown-i3Cortical, Humphrey-i3Cortical, Seddighi-i3Cortical, Vargas-i3LMN, UPF1 - i3Cortical, CHX -SHY5Y				non-NMD rescued	non-NMD rescued
UNC13A	chr19:17642541-17642845	RiMOD	0.825	0	0.6	0	10	0	50	27	20		-	Appocher-SKNBE2, Brown-i3Cortical, Brown-SKNBE2, Humphrey-i3Cortical, Seddighi-i3Cortical, Vargas-i3LMN, UPF1 - i3Cortical, CHX -SHY5Y, SMG1i -SHY5Y, curve_experiments	Early	Early	Early	non-NMD rescued	NMD rescued	NMD rescued
CELF5	chr19:3278316-3281199	RiMOD	0.875	0	0.6	0	11	0	55	27	20		+	Brown-i3Cortical, Humphrey-i3Cortical, Seddighi-i3Cortical, Vargas-i3LMN, UPF1 - i3Cortical					non-NMD rescued
CAMK2B	chr7:44254607-44258490	RiMOD	0.9	0	0.6	0	11	0	55	27	20		-	Brown-i3Cortical, Humphrey-i3Cortical, Seddighi-i3Cortical, Vargas-i3LMN, UPF1 - i3Cortical					non-NMD rescued
PRUNE2	chr9:76638288-76641790	RiMOD	0.818518518518519	0	0.6	0	13	0	65	27	20		-	Brown-SKNBE2, Seddighi-i3Cortical, curve_experiments	Early	Early
KNDC1	chr10:133166939-133167381	RiMOD	0.9	0	0.55	0	13	0	65	27	20		+	Brown-i3Cortical, Humphrey-i3Cortical, Klim-MotorNeuron, Seddighi-i3Cortical, Vargas-i3LMN, UPF1 - i3Cortical					non-NMD rescued
SYT7	chr11:61547620-61551384	RiMOD	0.775	0	0.55	0	5	0	25	27	20		-	Brown-i3Cortical, Humphrey-i3Cortical, Seddighi-i3Cortical, Vargas-i3LMN, UPF1 - i3Cortical, SMG1i -SHY5Y, curve_experiments	Early	Intermediate	Early		non-NMD rescued	NMD rescued
PRELID3A	chr18:12430292-12431150	RiMOD	0.775	0	0.55	0	8	0	40	27	20		+	Brown-i3Cortical, Seddighi-i3Cortical, UPF1 - i3Cortical, CHX -SHY5Y, curve_experiments	Early		Early	NMD rescued	non-NMD rescued
ELAVL3	chr19:11463662-11466172	RiMOD	0.775	0	0.55	0	11	0	55	27	20		-	Appocher-SKNBE2, Brown-i3Cortical, Brown-SHSY5Y, Brown-SKNBE2, Humphrey-i3Cortical, Melamed-SHSY5Y, Seddighi-i3Cortical, Vargas-i3LMN, UPF1 - i3Cortical, CHX -SHY5Y, SMG1i -SHY5Y, curve_experiments	Early	Early	Early	NMD rescued	non-NMD rescued	NMD rescued
CELF5	chr19:3278110-3278213	RiMOD	0.8	0	0.55	0	11	0	55	27	20		+	SMG1i -SHY5Y						NMD rescued
GNG8	chr19:46634725-46636050	RiMOD	0.775	0	0.55	0	7	0	35	27	20		-	SMG1i -SHY5Y, curve_experiments	Early		Early			non-NMD rescued
GPSM2	chr1:108885578-108896317	RiMOD	0.825	0	0.55	0	9	0	45	27	20		+	Ferguson-HeLA, Appocher-SKNBE2, Brown-SKNBE2, Humphrey-i3Cortical, Melamed-SHSY5Y, Seddighi-i3Cortical, UPF1 - i3Cortical, CHX -SHY5Y, curve_experiments	Early	Early	Early	non-NMD rescued	non-NMD rescued
IGSF21	chr1:18228010-18281081	RiMOD	0.825	0	0.55	0	9	0	45	27	20		+	Brown-i3Cortical, Humphrey-i3Cortical, Seddighi-i3Cortical, Vargas-i3LMN, UPF1 - i3Cortical					non-NMD rescued
STMN2	chr8:79611214-79616822	FTD frontal/temporal	0.932582417582418	0	0.514285714285714	1	52	0.77	74.29	130	70		+	Appocher-SKNBE2, Brown-i3Cortical, Brown-SKNBE2, Humphrey-i3Cortical, Klim-MotorNeuron, Melamed-SHSY5Y, Seddighi-i3Cortical, Vargas-i3LMN, UPF1 - i3Cortical, CHX -SHY5Y, SMG1i -SHY5Y, curve_experiments	Early	Early	Early	non-NMD rescued	non-NMD rescued	non-NMD rescued
ATG4B	chr2:241668985-241670726	FTD frontal/temporal	0.75	0	0.5	0	22	0	31.43	130	70		+	Ferguson-HeLA, Brown-i3Cortical, Brown-i3Cortical, Brown-SKNBE2, Brown-SKNBE2, Humphrey-i3Cortical, Melamed-SHSY5Y, Seddighi-i3Cortical, Seddighi-i3Cortical, Vargas-i3LMN, UPF1 - i3Cortical, CHX -SHY5Y, SMG1i -SHY5Y, curve_experiments	Early	Early	Early	NMD rescued	NMD rescued	NMD rescued
HDGFL2	chr19:4491835-4492015	RiMOD	0.75	0	0.5	0	7	0	35	27	20		+	Ferguson-HeLA, Appocher-SKNBE2, Brown-i3Cortical, Humphrey-i3Cortical, Klim-MotorNeuron, Seddighi-i3Cortical, Vargas-i3LMN, UPF1 - i3Cortical, CHX -SHY5Y, SMG1i -SHY5Y, curve_experiments	Early	Early	Early	non-NMD rescued	non-NMD rescued	non-NMD rescued
INSR	chr19:7168094-7169720	RiMOD	0.75	0	0.5	0	7	0	35	27	20		-	Vargas-i3LMN, UPF1 - i3Cortical					non-NMD rescued
CYFIP2	chr5:157361336-157361468	RiMOD	0.75	0	0.5	0	10	0	50	27	20		+	Vargas-i3LMN, CHX -SHY5Y, SMG1i -SHY5Y				Dark cryptic		Dark cryptic
IQCE	chr7:2565071-2567116	RiMOD	0.775	0	0.5	0	8	0	40	27	20		+	Ferguson-HeLA, Brown-i3Cortical, Humphrey-i3Cortical, Seddighi-i3Cortical, Vargas-i3LMN, UPF1 - i3Cortical, CHX -SHY5Y, SMG1i -SHY5Y, curve_experiments	Intermediate	Late	Intermediate	non-NMD rescued	non-NMD rescued	non-NMD rescued
ADCY1	chr7:45622743-45625299	RiMOD	0.85	0	0.5	0	11	0	55	27	20		+	Brown-i3Cortical, Humphrey-i3Cortical, Klim-MotorNeuron, Seddighi-i3Cortical, Vargas-i3LMN, UPF1 - i3Cortical, CHX -SHY5Y, SMG1i -SHY5Y, curve_experiments	Early	Early	Early	NMD rescued	NMD rescued	NMD rescued
TRRAP	chr7:98881250-98881695	RiMOD	0.775	0	0.5	0	6	0	30	27	20		+	Brown-i3Cortical, Humphrey-i3Cortical, Seddighi-i3Cortical, Vargas-i3LMN, UPF1 - i3Cortical, CHX -SHY5Y, SMG1i -SHY5Y, curve_experiments	Intermediate	Intermediate	Intermediate	non-NMD rescued	non-NMD rescued	non-NMD rescued
TRRAP	chr7:98881736-98881975	RiMOD	0.75	0	0.5	0	6	0	30	27	20		+	Ferguson-HeLA, Brown-i3Cortical, Humphrey-i3Cortical, Seddighi-i3Cortical, Vargas-i3LMN, UPF1 - i3Cortical, CHX -SHY5Y, SMG1i -SHY5Y, curve_experiments	Intermediate	Intermediate	Intermediate	non-NMD rescued	non-NMD rescued	non-NMD rescued
CELF5	chr19:3278110-3278213	FTD frontal/temporal	0.764285714285714	0	0.485714285714286	0	30	0	42.86	130	70		+	SMG1i -SHY5Y						NMD rescued
PAOX	chr10:133389747-133390907	RiMOD	0.725	0	0.45	0	7	0	35	27	20		+	Brown-SHSY5Y, Seddighi-i3Cortical, Vargas-i3LMN, curve_experiments	Early		Early
LINGO1	chr15:77641025-77677089	RiMOD	0.725	0	0.45	0	4	0	20	27	20		-	Brown-i3Cortical, Humphrey-i3Cortical, Seddighi-i3Cortical, UPF1 - i3Cortical					non-NMD rescued
DLGAP1	chr18:4147667-4151180	RiMOD	0.725	0	0.45	0	6	0	30	27	20		-	Brown-i3Cortical, Humphrey-i3Cortical, Seddighi-i3Cortical, Vargas-i3LMN, UPF1 - i3Cortical					non-NMD rescued
CLDN11	chr3:170423327-170432279	RiMOD	0.725	0	0.45	0	7	0	35	27	20		+	UPF1 - i3Cortical, curve_experiments	Intermediate	Intermediate			Dark cryptic
MGAT5B	chr17:76937368-76937988	FTD frontal/temporal	0.721428571428571	0	0.442857142857143	0	18	0	25.71	130	70		+	Ferguson-HeLA, Brown-i3Cortical, Brown-SHSY5Y, Brown-SKNBE2, Humphrey-i3Cortical, Seddighi-i3Cortical, Vargas-i3LMN, UPF1 - i3Cortical, CHX -SHY5Y, SMG1i -SHY5Y, curve_experiments	Early	Early	Early	non-NMD rescued	non-NMD rescued	NMD rescued
HAUS2	chr15:42563857-42565446	RiMOD	0.7	0	0.4	0	5	0	25	27	20		+	Ferguson-HeLA, Brown-SKNBE2, Humphrey-i3Cortical, UPF1 - i3Cortical, CHX -SHY5Y, SMG1i -SHY5Y, curve_experiments	Intermediate	Late	Intermediate	NMD rescued	Dark cryptic	non-NMD rescued
AARS1	chr16:70272882-70276486	RiMOD	0.7	0	0.4	0	8	0	40	27	20		-	Ferguson-HeLA, Brown-i3Cortical, Humphrey-i3Cortical, Seddighi-i3Cortical, Vargas-i3LMN, UPF1 - i3Cortical, CHX -SHY5Y, SMG1i -SHY5Y, curve_experiments	Intermediate	Late	Intermediate	non-NMD rescued	non-NMD rescued	Dark cryptic
ARHGAP23	chr17:38460932-38462640	RiMOD	0.7	0	0.4	0	4	0	20	27	20		+	Ferguson-HeLA, Humphrey-i3Cortical
PRELID3A	chr18:12429436-12430178	RiMOD	0.7	0	0.4	0	3	0	15	27	20		+	Brown-i3Cortical, Seddighi-i3Cortical, CHX -SHY5Y, SMG1i -SHY5Y				NMD rescued		NMD rescued
ELAVL3	chr19:11458611-11463496	RiMOD	0.725	0	0.4	0	5	0	25	27	20		-	Appocher-SKNBE2, Brown-i3Cortical, Brown-SHSY5Y, Brown-SKNBE2, Humphrey-i3Cortical, Melamed-SHSY5Y, Seddighi-i3Cortical, Vargas-i3LMN, UPF1 - i3Cortical, CHX -SHY5Y, SMG1i -SHY5Y, curve_experiments	Early	Early	Early	NMD rescued	non-NMD rescued	NMD rescued
UNC13A	chr19:17642591-17642845	RiMOD	0.7	0	0.4	0	3	0	15	27	20		-	Humphrey-i3Cortical, Vargas-i3LMN, CHX -SHY5Y, SMG1i -SHY5Y				NMD rescued		Dark cryptic
CELF5	chr19:3278110-3278231	RiMOD	0.7	0	0.4	0	6	0	30	27	20		+	Humphrey-i3Cortical, UPF1 - i3Cortical					NMD rescued
EPB41L4A	chr5:112267284-112275326	RiMOD	0.7	0	0.4	0	2	0	10	27	20		-	Brown-i3Cortical, Brown-SHSY5Y, Humphrey-i3Cortical, Seddighi-i3Cortical, Vargas-i3LMN, UPF1 - i3Cortical, CHX -SHY5Y, curve_experiments	Early		Early	non-NMD rescued	non-NMD rescued
ZNF185	chrX:152932971-152936418	RiMOD	0.7	0	0.4	0	7	0	35	27	20		+	curve_experiments	Late		Late
ADCY1	chr7:45622743-45625299	FTD frontal/temporal	0.692857142857143	0	0.385714285714286	0	14	0	20	130	70		+	Brown-i3Cortical, Humphrey-i3Cortical, Klim-MotorNeuron, Seddighi-i3Cortical, Vargas-i3LMN, UPF1 - i3Cortical, CHX -SHY5Y, SMG1i -SHY5Y, curve_experiments	Early	Early	Early	NMD rescued	NMD rescued	NMD rescued
UNC13A	chr19:17642541-17642845	FTD frontal/temporal	0.685714285714286	0	0.371428571428571	0	12	0	17.14	130	70		-	Appocher-SKNBE2, Brown-i3Cortical, Brown-SKNBE2, Humphrey-i3Cortical, Seddighi-i3Cortical, Vargas-i3LMN, UPF1 - i3Cortical, CHX -SHY5Y, SMG1i -SHY5Y, curve_experiments	Early	Early	Early	non-NMD rescued	NMD rescued	NMD rescued
IGSF21	chr1:18228010-18281081	FTD frontal/temporal	0.678571428571429	0	0.357142857142857	0	12	0	17.14	130	70		+	Brown-i3Cortical, Humphrey-i3Cortical, Seddighi-i3Cortical, Vargas-i3LMN, UPF1 - i3Cortical					non-NMD rescued
ARHGAP22	chr10:48583152-48583378	RiMOD	0.675	0	0.35	0	2	0	10	27	20		-	Brown-SKNBE2, Humphrey-i3Cortical, Vargas-i3LMN, UPF1 - i3Cortical, curve_experiments	Early	Early			non-NMD rescued
ZFP91	chr11:58616815-58616993	RiMOD	0.675	0	0.35	0	4	0	20	27	20		+	Ferguson-HeLA, Seddighi-i3Cortical, CHX -SHY5Y, curve_experiments	Intermediate		Intermediate	non-NMD rescued
ZFP91	chr11:58617054-58617196	RiMOD	0.675	0	0.35	0	6	0	30	27	20		+	Ferguson-HeLA, CHX -SHY5Y, curve_experiments	Intermediate		Intermediate	non-NMD rescued
SYT7	chr11:61547308-61547530	RiMOD	0.675	0	0.35	0	5	0	25	27	20		-	Brown-i3Cortical, Humphrey-i3Cortical, Seddighi-i3Cortical, Seddighi-i3Cortical, Vargas-i3LMN, UPF1 - i3Cortical, curve_experiments	Early	Intermediate	Early		non-NMD rescued
TMEM117	chr12:43836901-43844624	RiMOD	0.675	0	0.35	0	6	0	30	27	20		+	Brown-SKNBE2, Seddighi-i3Cortical, curve_experiments	Early	Early	Early
ITGA7	chr12:55686314-55687971	RiMOD	0.675	0	0.35	0	4	0	20	27	20		-	Brown-i3Cortical, Humphrey-i3Cortical, Seddighi-i3Cortical
TNFRSF12A	chr16:3020491-3021555	RiMOD	0.7	0	0.35	0	3	0	15	27	20		+	Brown-SKNBE2
MGAT5B	chr17:76933297-76937229	RiMOD	0.675	0	0.35	0	6	0	30	27	20		+	Brown-i3Cortical, Humphrey-i3Cortical, Seddighi-i3Cortical, Vargas-i3LMN, UPF1 - i3Cortical, SMG1i -SHY5Y, curve_experiments	Early	Early	Early		non-NMD rescued	NMD rescued
ADGRL1	chr19:14170791-14176479	RiMOD	0.675	0	0.35	0	5	0	25	27	20		-	Brown-i3Cortical, Humphrey-i3Cortical, Seddighi-i3Cortical, UPF1 - i3Cortical					non-NMD rescued
TRAPPC12	chr2:3457693-3458462	RiMOD	0.675	0	0.35	0	5	0	25	27	20		+	Brown-SKNBE2, Humphrey-i3Cortical, Melamed-SHSY5Y, Seddighi-i3Cortical, Vargas-i3LMN, Vargas-i3LMN, UPF1 - i3Cortical, CHX -SHY5Y, SMG1i -SHY5Y, curve_experiments	Intermediate	Early	Intermediate	NMD rescued	non-NMD rescued	NMD rescued
CYFIP2	chr5:157360372-157361269	RiMOD	0.675	0	0.35	0	4	0	20	27	20		+	CHX -SHY5Y, SMG1i -SHY5Y				Dark cryptic		Dark cryptic
ARL15	chr5:54171928-54242070	RiMOD	0.675	0	0.35	0	4	0	20	27	20		-	Ferguson-HeLA, Humphrey-i3Cortical, Seddighi-i3Cortical, Vargas-i3LMN, UPF1 - i3Cortical, curve_experiments	Late	Late			non-NMD rescued
KDM1B	chr6:18213781-18214506	RiMOD	0.675	0	0.35	0	5	0	25	27	20		+	CHX -SHY5Y				NMD rescued
CAMK2B	chr7:44223928-44231006	RiMOD	0.675	0	0.35	0	5	0	25	27	20		-	Seddighi-i3Cortical
RUNDC3B	chr7:87628572-87650822	RiMOD	0.675	0	0.35	0	7	0	35	27	20		+	Brown-i3Cortical, Brown-i3Cortical, Humphrey-i3Cortical, Seddighi-i3Cortical, Seddighi-i3Cortical, Vargas-i3LMN, Vargas-i3LMN, UPF1 - i3Cortical					non-NMD rescued
NUP188	chr9:128956174-128956350	RiMOD	0.675	0	0.35	0	3	0	15	27	20		+	Ferguson-HeLA, Brown-i3Cortical, Humphrey-i3Cortical, Seddighi-i3Cortical, Vargas-i3LMN, UPF1 - i3Cortical, CHX -SHY5Y, SMG1i -SHY5Y, curve_experiments	Intermediate	Late	Intermediate	non-NMD rescued	non-NMD rescued	NMD rescued
ADGRL1	chr19:14170791-14176479	FTD frontal/temporal	0.671428571428572	0	0.342857142857143	0	13	0	18.57	130	70		-	Brown-i3Cortical, Humphrey-i3Cortical, Seddighi-i3Cortical, UPF1 - i3Cortical					non-NMD rescued
ADGRL1	chr19:14176669-14177531	FTD frontal/temporal	0.671428571428572	0	0.342857142857143	0	10	0	14.29	130	70		-	Brown-i3Cortical, Humphrey-i3Cortical, Seddighi-i3Cortical, Vargas-i3LMN, UPF1 - i3Cortical, CHX -SHY5Y				non-NMD rescued	non-NMD rescued
ADCY1	chr7:45625377-45648670	FTD frontal/temporal	0.671428571428572	0	0.342857142857143	0	8	0	11.43	130	70		+	Brown-i3Cortical, Humphrey-i3Cortical, Seddighi-i3Cortical, Vargas-i3LMN, UPF1 - i3Cortical, CHX -SHY5Y, SMG1i -SHY5Y, curve_experiments	Early	Early	Early	non-NMD rescued	NMD rescued	NMD rescued
ARHGAP23	chr17:38460932-38462640	FTD frontal/temporal	0.657142857142857	0	0.314285714285714	0	12	0	17.14	130	70		+	Ferguson-HeLA, Humphrey-i3Cortical
TMEM117	chr12:43836196-43836744	FTD frontal/temporal	0.65	0	0.3	0	6	0	8.57	130	70		+	Seddighi-i3Cortical, curve_experiments	Early	Early	Early
SEC61A2	chr10:12155405-12156907	RiMOD	0.65	0	0.3	0	5	0	25	27	20		+	Brown-SKNBE2
LDLRAD4	chr18:13438384-13445160	RiMOD	0.65	0	0.3	0	1	0	5	27	20		+	Seddighi-i3Cortical
ERI3	chr1:44221640-44225766	RiMOD	0.65	0	0.3	0	1	0	5	27	20		-	Seddighi-i3Cortical, Vargas-i3LMN, UPF1 - i3Cortical, CHX -SHY5Y, SMG1i -SHY5Y				Dark cryptic	non-NMD rescued	Dark cryptic
RALY	chr20:34072330-34076702	RiMOD	0.65	0	0.3	0	3	0	15	27	20		+	Brown-SKNBE2, Brown-SKNBE2, CHX -SHY5Y				non-NMD rescued
DNMT3A	chr2:25237005-25237139	RiMOD	0.65	0	0.3	0	5	0	25	27	20		-	Appocher-SKNBE2, Brown-SKNBE2, CHX -SHY5Y, SMG1i -SHY5Y, curve_experiments	Intermediate	Intermediate	Intermediate	NMD rescued		Dark cryptic
MTRR	chr5:7878322-7885701	RiMOD	0.65	0	0.3	0	1	0	5	27	20		+	Ferguson-HeLA, Ferguson-HeLA, Brown-i3Cortical, Brown-i3Cortical, Brown-SKNBE2, Brown-SKNBE2, Humphrey-i3Cortical, Humphrey-i3Cortical, Klim-MotorNeuron, Klim-MotorNeuron, Seddighi-i3Cortical, Seddighi-i3Cortical, Vargas-i3LMN, Vargas-i3LMN, UPF1 - i3Cortical, CHX -SHY5Y, curve_experiments	Early	Early	Early	non-NMD rescued	non-NMD rescued
KDM1B	chr6:18213781-18214509	RiMOD	0.65	0	0.3	0	4	0	20	27	20	TRUE	+	CHX -SHY5Y				Dark cryptic
WASL	chr7:123684580-123692347	RiMOD	0.65	0	0.3	0	5	0	25	27	20		-	Ferguson-HeLA, Ferguson-HeLA, Appocher-SKNBE2, Appocher-SKNBE2, Brown-i3Cortical, Brown-i3Cortical, Brown-SKNBE2, Brown-SKNBE2, Humphrey-i3Cortical, Humphrey-i3Cortical, Melamed-SHSY5Y, Melamed-SHSY5Y, Seddighi-i3Cortical, Seddighi-i3Cortical, Vargas-i3LMN, Vargas-i3LMN, UPF1 - i3Cortical, CHX -SHY5Y, SMG1i -SHY5Y, curve_experiments	Early	Early		NMD rescued	non-NMD rescued	non-NMD rescued
CAMK2B	chr7:44258514-44258872	RiMOD	0.65	0	0.3	0	3	0	15	27	20		-	Brown-i3Cortical, Seddighi-i3Cortical, Vargas-i3LMN, UPF1 - i3Cortical					non-NMD rescued
ADCY8	chr8:130822710-130836277	RiMOD	0.65	0	0.3	0	3	0	15	27	20		-	Humphrey-i3Cortical, Vargas-i3LMN, UPF1 - i3Cortical					non-NMD rescued
ITGA7	chr12:55685288-55686202	FTD frontal/temporal	0.635714285714286	0	0.271428571428571	0	6	0	8.57	130	70		-	Brown-i3Cortical, Humphrey-i3Cortical, Seddighi-i3Cortical
LINGO1	chr15:77641025-77677089	FTD frontal/temporal	0.635714285714286	0	0.271428571428571	0	5	0	7.14	130	70		-	Brown-i3Cortical, Humphrey-i3Cortical, Seddighi-i3Cortical, UPF1 - i3Cortical					non-NMD rescued
HDGFL2	chr19:4491835-4492015	FTD frontal/temporal	0.635714285714286	0	0.271428571428571	0	6	0	8.57	130	70		+	Ferguson-HeLA, Appocher-SKNBE2, Brown-i3Cortical, Humphrey-i3Cortical, Klim-MotorNeuron, Seddighi-i3Cortical, Vargas-i3LMN, UPF1 - i3Cortical, CHX -SHY5Y, SMG1i -SHY5Y, curve_experiments	Early	Early	Early	non-NMD rescued	non-NMD rescued	non-NMD rescued
GNG8	chr19:46634725-46636050	FTD frontal/temporal	0.635714285714286	0	0.271428571428571	0	8	0	11.43	130	70		-	SMG1i -SHY5Y, curve_experiments	Early		Early			non-NMD rescued
AARS1	chr16:70272882-70276486	Motor Cortex	0.630337078651685	0	0.260674157303371	0	45	0	10.11	89	445		-	Ferguson-HeLA, Brown-i3Cortical, Humphrey-i3Cortical, Seddighi-i3Cortical, Vargas-i3LMN, UPF1 - i3Cortical, CHX -SHY5Y, SMG1i -SHY5Y, curve_experiments	Intermediate	Late	Intermediate	non-NMD rescued	non-NMD rescued	Dark cryptic
PHF2	chr9:93660560-93661348	Motor Cortex	0.631460674157303	0	0.260674157303371	0	55	0	12.36	89	445		+	Ferguson-HeLA, Brown-i3Cortical, Humphrey-i3Cortical, Seddighi-i3Cortical, Vargas-i3LMN, UPF1 - i3Cortical, CHX -SHY5Y, curve_experiments	Late	Late	Late	non-NMD rescued	non-NMD rescued
ADARB2	chr10:1376218-1379074	RiMOD	0.625	0	0.25	0	3	0	15	27	20		-	Ferguson-HeLA, Brown-i3Cortical, Seddighi-i3Cortical, UPF1 - i3Cortical					non-NMD rescued
ARHGAP22	chr10:48583510-48604763	RiMOD	0.625	0	0.25	0	4	0	20	27	20		-	Brown-SKNBE2, Humphrey-i3Cortical, Vargas-i3LMN, UPF1 - i3Cortical, curve_experiments	Early	Early			non-NMD rescued
KIAA1549L	chr11:33609966-33617676	RiMOD	0.625	0	0.25	0	2	0	10	27	20		+	UPF1 - i3Cortical					non-NMD rescued
NADSYN1	chr11:71485324-71485542	RiMOD	0.625	0	0.25	0	2	0	10	27	20		+	Brown-i3Cortical, Humphrey-i3Cortical, Seddighi-i3Cortical, Vargas-i3LMN, UPF1 - i3Cortical, SMG1i -SHY5Y					non-NMD rescued	Dark cryptic
RSF1	chr11:77813783-77820528	RiMOD	0.625	0	0.25	0	3	0	15	27	20		-	Brown-i3Cortical, Humphrey-i3Cortical, Seddighi-i3Cortical, UPF1 - i3Cortical, CHX -SHY5Y, SMG1i -SHY5Y				non-NMD rescued	non-NMD rescued	Dark cryptic
TMEM117	chr12:43836196-43836744	RiMOD	0.625	0	0.25	0	3	0	15	27	20		+	Seddighi-i3Cortical, curve_experiments	Early	Early	Early
ITGA7	chr12:55685288-55686202	RiMOD	0.625	0	0.25	0	2	0	10	27	20		-	Brown-i3Cortical, Humphrey-i3Cortical, Seddighi-i3Cortical
NPLOC4	chr17:81559416-81563921	RiMOD	0.625	0	0.25	0	3	0	15	27	20		-	Ferguson-HeLA, Brown-i3Cortical, Humphrey-i3Cortical, Seddighi-i3Cortical, Vargas-i3LMN
LRRC45	chr17:82026721-82026899	RiMOD	0.625	0	0.25	0	2	0	10	27	20		+	Ferguson-HeLA
ERI3	chr1:44226003-44247939	RiMOD	0.625	0	0.25	0	2	0	10	27	20	TRUE	-	CHX -SHY5Y				Dark cryptic
MTMR3	chr22:29988927-29991504	RiMOD	0.625	0	0.25	0	2	0	10	27	20	TRUE	+	CHX -SHY5Y				Dark cryptic
TENM3	chr4:182598822-182600924	RiMOD	0.625	0	0.25	0	5	0	25	27	20		+	Brown-SKNBE2, curve_experiments	Late	Late
GPX8	chr5:55160396-55164055	RiMOD	0.635185185185185	0	0.25	0	3	0	15	27	20		+	Humphrey-i3Cortical
CEP72	chr5:648223-652988	RiMOD	0.625	0	0.25	0	5	0	25	27	20		+	Brown-SHSY5Y, Brown-SKNBE2, Vargas-i3LMN, UPF1 - i3Cortical, CHX -SHY5Y, SMG1i -SHY5Y, curve_experiments	Early	Early	Early	non-NMD rescued	non-NMD rescued	NMD rescued
UBR5-DT	chr8:102239898-102244005	RiMOD	0.625	0	0.25	0	2	0	10	27	20		+	curve_experiments	Early	Early
INTS8	chr8:94834338-94836524	RiMOD	0.625	0	0.25	0	4	0	20	27	20		+	Brown-i3Cortical, Seddighi-i3Cortical
EHMT1	chr9:137778055-137782291	RiMOD	0.625	0	0.25	0	2	0	10	27	20		+	CHX -SHY5Y, SMG1i -SHY5Y				NMD rescued		Dark cryptic
PHF2	chr9:93660560-93661348	RiMOD	0.625	0	0.25	0	2	0	10	27	20		+	Ferguson-HeLA, Brown-i3Cortical, Humphrey-i3Cortical, Seddighi-i3Cortical, Vargas-i3LMN, UPF1 - i3Cortical, CHX -SHY5Y, curve_experiments	Late	Late	Late	non-NMD rescued	non-NMD rescued
GPSM2	chr1:108896431-108896864	Motor Cortex	0.617977528089888	0	0.229213483146067	0	42	0	9.44	89	445		+	Ferguson-HeLA, Appocher-SKNBE2, Brown-SHSY5Y, Brown-SKNBE2, Humphrey-i3Cortical, Melamed-SHSY5Y, Seddighi-i3Cortical, UPF1 - i3Cortical, CHX -SHY5Y, curve_experiments	Early	Early	Early	non-NMD rescued	non-NMD rescued
NADSYN1	chr11:71485324-71485542	FTD frontal/temporal	0.614285714285714	0	0.228571428571429	0	2	0	2.86	130	70		+	Brown-i3Cortical, Humphrey-i3Cortical, Seddighi-i3Cortical, Vargas-i3LMN, UPF1 - i3Cortical, SMG1i -SHY5Y					non-NMD rescued	Dark cryptic
TRRAP	chr7:98881736-98881975	FTD frontal/temporal	0.6	0	0.2	0	3	0	4.29	130	70		+	Ferguson-HeLA, Brown-i3Cortical, Humphrey-i3Cortical, Seddighi-i3Cortical, Vargas-i3LMN, UPF1 - i3Cortical, CHX -SHY5Y, SMG1i -SHY5Y, curve_experiments	Intermediate	Intermediate	Intermediate	non-NMD rescued	non-NMD rescued	non-NMD rescued
UPF2	chr10:11921307-11926922	RiMOD	0.6	0	0.2	0	2	0	10	27	20		-	Ferguson-HeLA, Appocher-SKNBE2, Brown-SHSY5Y, Brown-SKNBE2, Melamed-SHSY5Y, curve_experiments	Early	Early
NSMCE4A	chr10:121971069-121973512	RiMOD	0.6	0	0.2	0	2	0	10	27	20		-	Vargas-i3LMN
ADARB2	chr10:1363917-1376116	RiMOD	0.6	0	0.2	0	3	0	15	27	20		-	Brown-i3Cortical, Seddighi-i3Cortical, UPF1 - i3Cortical					non-NMD rescued
PLXDC2	chr10:19817191-19818297	RiMOD	0.6	0	0.2	0	4	0	20	27	20		+	Humphrey-i3Cortical, UPF1 - i3Cortical					non-NMD rescued
TMEM117	chr12:43836884-43844624	RiMOD	0.6	0	0.2	0	1	0	5	27	20		+	Brown-SKNBE2, Seddighi-i3Cortical, curve_experiments	Early	Early	Early
CEP290	chr12:88086742-88087780	RiMOD	0.6	0	0.2	0	1	0	5	27	20		-	Brown-i3Cortical, curve_experiments	Late	Late
CEP83	chr12:94410679-94411697	RiMOD	0.6	0	0.2	0	1	0	5	27	20		-	Brown-SHSY5Y, Vargas-i3LMN
RAB20	chr13:110524197-110541889	RiMOD	0.6	0	0.2	0	4	0	20	27	20		-	Ferguson-HeLA, curve_experiments	Early		Early
RCBTB2	chr13:48496321-48501742	RiMOD	0.6	0	0.2	0	3	0	15	27	20	TRUE	-	CHX -SHY5Y				Dark cryptic
PPIP5K1	chr15:43539583-43554673	RiMOD	0.6	0	0.2	0	2	0	10	27	20		-	Humphrey-i3Cortical
SPG11	chr15:44621772-44622220	RiMOD	0.6	0	0.2	0	4	0	20	27	20		-	CHX -SHY5Y				NMD rescued
PKD1P3	chr16:14919126-14920272	RiMOD	0.6	0	0.2	0	2	0	10	27	20		+	Brown-SHSY5Y
KIAA0753	chr17:6579864-6580932	RiMOD	0.6	0	0.2	0	3	0	15	27	20		-	Ferguson-HeLA, Brown-i3Cortical, Humphrey-i3Cortical, Seddighi-i3Cortical, Vargas-i3LMN, UPF1 - i3Cortical, CHX -SHY5Y, curve_experiments	Intermediate	Late	Intermediate	non-NMD rescued	NMD rescued
CEP131	chr17:81207239-81208144	RiMOD	0.6	0	0.2	0	2	0	10	27	20		-	Humphrey-i3Cortical, Seddighi-i3Cortical, Vargas-i3LMN, UPF1 - i3Cortical, CHX -SHY5Y				non-NMD rescued	non-NMD rescued
ZNF826P	chr19:20409956-20424786	RiMOD	0.625	0	0.2	0	3	0	15	27	20		-	Brown-i3Cortical, Brown-SHSY5Y, Humphrey-i3Cortical, Melamed-SHSY5Y, Seddighi-i3Cortical, UPF1 - i3Cortical, CHX -SHY5Y, curve_experiments	Early	Early	Early	non-NMD rescued	non-NMD rescued
RAB4B	chr19:40778391-40783778	RiMOD	0.6	0	0.2	0	2	0	10	27	20		+	Brown-SKNBE2, Brown-SKNBE2
SHANK1	chr19:50708843-50711371	RiMOD	0.6	0	0.2	0	1	0	5	27	20		-	Humphrey-i3Cortical
IGSF21	chr1:18281170-18291866	RiMOD	0.6	0	0.2	0	3	0	15	27	20		+	Brown-i3Cortical, Humphrey-i3Cortical, Seddighi-i3Cortical, Vargas-i3LMN, UPF1 - i3Cortical					NMD rescued
RALGAPA2	chr20:20472956-20490914	RiMOD	0.6	0	0.2	0	2	0	10	27	20		-	Humphrey-i3Cortical, Seddighi-i3Cortical, Vargas-i3LMN, UPF1 - i3Cortical					non-NMD rescued
SHANK3	chr22:50711638-50714018	RiMOD	0.6	0	0.2	0	1	0	5	27	20	TRUE	+	SMG1i -SHY5Y						Dark cryptic
FAM114A2	chr5:154034967-154037438	RiMOD	0.6	0	0.2	0	3	0	15	27	20		-	Ferguson-HeLA, Brown-SHSY5Y, CHX -SHY5Y				Dark cryptic
WASL	chr7:123684580-123688997	RiMOD	0.6	0	0.2	0	3	0	15	27	20		-	Ferguson-HeLA, Humphrey-i3Cortical
NCAPG2	chr7:158646563-158652293	RiMOD	0.6	0	0.2	0	1	0	5	27	20		-	Humphrey-i3Cortical, Humphrey-i3Cortical, Vargas-i3LMN, curve_experiments	Late	Late
CAMK2B	chr7:44223928-44225185	RiMOD	0.6	0	0.2	0	2	0	10	27	20		-	Seddighi-i3Cortical, Seddighi-i3Cortical, Vargas-i3LMN
ADCY1	chr7:45625430-45648670	RiMOD	0.6	0	0.2	0	1	0	5	27	20		+	Brown-i3Cortical, Seddighi-i3Cortical, UPF1 - i3Cortical, CHX -SHY5Y, SMG1i -SHY5Y, curve_experiments	Early	Early	Early	non-NMD rescued	non-NMD rescued	NMD rescued
ADCY8	chr8:130904042-130908924	RiMOD	0.6	0	0.2	0	2	0	10	27	20		-	Humphrey-i3Cortical, Seddighi-i3Cortical, Vargas-i3LMN, UPF1 - i3Cortical					non-NMD rescued
SVEP1	chr9:110428391-110429143	RiMOD	0.6	0	0.2	0	2	0	10	27	20		-	Seddighi-i3Cortical
ARHGAP22	chr10:48583510-48604763	FTD frontal/temporal	0.592857142857143	0	0.185714285714286	0	1	0	1.43	130	70		-	Brown-SKNBE2, Humphrey-i3Cortical, Vargas-i3LMN, UPF1 - i3Cortical, curve_experiments	Early	Early			non-NMD rescued
LDLRAD4	chr18:13438384-13445160	FTD frontal/temporal	0.592857142857143	0	0.185714285714286	0	4	0	5.71	130	70		+	Seddighi-i3Cortical
TRRAP	chr7:98881250-98881695	FTD frontal/temporal	0.592857142857143	0	0.185714285714286	0	6	0	8.57	130	70		+	Brown-i3Cortical, Humphrey-i3Cortical, Seddighi-i3Cortical, Vargas-i3LMN, UPF1 - i3Cortical, CHX -SHY5Y, SMG1i -SHY5Y, curve_experiments	Intermediate	Intermediate	Intermediate	non-NMD rescued	non-NMD rescued	non-NMD rescued
GPSM2	chr1:108885578-108896317	Motor Cortex	0.593258426966292	0	0.184269662921348	0	36	0	8.09	89	445		+	Ferguson-HeLA, Appocher-SKNBE2, Brown-SKNBE2, Humphrey-i3Cortical, Melamed-SHSY5Y, Seddighi-i3Cortical, UPF1 - i3Cortical, CHX -SHY5Y, curve_experiments	Early	Early	Early	non-NMD rescued	non-NMD rescued
PRELID3A	chr18:12429436-12430178	FTD frontal/temporal	0.585714285714286	0	0.171428571428571	0	4	0	5.71	130	70		+	Brown-i3Cortical, Seddighi-i3Cortical, CHX -SHY5Y, SMG1i -SHY5Y				NMD rescued		NMD rescued
PKN1	chr19:14446561-14450088	FTD frontal/temporal	0.585714285714286	0	0.171428571428571	0	5	0	7.14	130	70		+	Ferguson-HeLA, Appocher-SKNBE2, Brown-i3Cortical, Brown-SHSY5Y, Brown-SKNBE2, Melamed-SHSY5Y, UPF1 - i3Cortical, CHX -SHY5Y, SMG1i -SHY5Y, curve_experiments	Intermediate		Intermediate	NMD rescued	Dark cryptic	NMD rescued
ATP8A2	chr13:25553920-25554580	Motor Cortex	0.579775280898876	0	0.159550561797753	0	32	0	7.19	89	445		+	Seddighi-i3Cortical
ELAVL3	chr19:11458611-11463496	Cord	0.578835227272727	0	0.157670454545455	0	23	0	3.27	153	704		-	Appocher-SKNBE2, Brown-i3Cortical, Brown-SHSY5Y, Brown-SKNBE2, Humphrey-i3Cortical, Melamed-SHSY5Y, Seddighi-i3Cortical, Vargas-i3LMN, UPF1 - i3Cortical, CHX -SHY5Y, SMG1i -SHY5Y, curve_experiments	Early	Early	Early	NMD rescued	non-NMD rescued	NMD rescued
MGAT5B	chr17:76933297-76937229	FTD frontal/temporal	0.578571428571429	0	0.157142857142857	0	2	0	2.86	130	70		+	Brown-i3Cortical, Humphrey-i3Cortical, Seddighi-i3Cortical, Vargas-i3LMN, UPF1 - i3Cortical, SMG1i -SHY5Y, curve_experiments	Early	Early	Early		non-NMD rescued	NMD rescued
PHF2	chr9:93660560-93661348	FTD frontal/temporal	0.578571428571429	0	0.157142857142857	0	7	0	10	130	70		+	Ferguson-HeLA, Brown-i3Cortical, Humphrey-i3Cortical, Seddighi-i3Cortical, Vargas-i3LMN, UPF1 - i3Cortical, CHX -SHY5Y, curve_experiments	Late	Late	Late	non-NMD rescued	non-NMD rescued
ACTR1A	chr10:102479201-102480536	RiMOD	0.575	0	0.15	0	2	0	10	27	20		-	Seddighi-i3Cortical, SMG1i -SHY5Y						Dark cryptic
PFKP	chr10:3099352-3099624	RiMOD	0.575	0	0.15	0	2	0	10	27	20		+	CHX -SHY5Y				NMD rescued
UBASH3B	chr11:122656210-122744155	RiMOD	0.575	0	0.15	0	1	0	5	27	20		+	Brown-i3Cortical, Humphrey-i3Cortical, Seddighi-i3Cortical, Vargas-i3LMN, UPF1 - i3Cortical					non-NMD rescued
ENSG00000256591	chr11:61469340-61472745	RiMOD	0.575	0	0.15	0	1	0	5	27	20		+	Humphrey-i3Cortical				non-NMD rescued	non-NMD rescued
C11orf95	chr11:63764598-63765807	RiMOD	0.575	0	0.15	0	1	0	5	27	20		-	Brown-SKNBE2
TRAF3	chr14:102878329-102886189	RiMOD	0.575	0	0.15	0	2	0	10	27	20		+	Ferguson-HeLA, UPF1 - i3Cortical, CHX -SHY5Y				NMD rescued	NMD rescued
G2E3	chr14:30559272-30563746	RiMOD	0.575	0	0.15	0	1	0	5	27	20		+	Ferguson-HeLA, Brown-i3Cortical, Humphrey-i3Cortical, Seddighi-i3Cortical, Vargas-i3LMN, UPF1 - i3Cortical, SMG1i -SHY5Y, curve_experiments	Late		Late		non-NMD rescued	Dark cryptic
SEMA6D	chr15:47469299-47470474	RiMOD	0.575	0	0.15	0	1	0	5	27	20		+	Brown-i3Cortical, Humphrey-i3Cortical, Seddighi-i3Cortical, Vargas-i3LMN, UPF1 - i3Cortical					non-NMD rescued
PLEKHO2	chr15:64855037-64856194	RiMOD	0.575	0	0.15	0	3	0	15	27	20	TRUE	+	CHX -SHY5Y, SMG1i -SHY5Y				Dark cryptic		Dark cryptic
NTRK3	chr15:88256486-88256605	RiMOD	0.575	0	0.15	0	1	0	5	27	20		-	Seddighi-i3Cortical
NPIPA3	chr16:14724523-14725020	RiMOD	0.575	0	0.15	0	3	0	15	27	20		+	curve_experiments	Early	Early
KCTD13	chr16:29911153-29919531	RiMOD	0.575	0	0.15	0	1	0	5	27	20	TRUE	-	SMG1i -SHY5Y						Dark cryptic
ADCY7	chr16:50246203-50246881	RiMOD	0.575	0	0.15	0	1	0	5	27	20		+	Brown-SKNBE2, Seddighi-i3Cortical, SMG1i -SHY5Y, curve_experiments	Early	Early	Early			non-NMD rescued
KIAA0753	chr17:6580975-6589779	RiMOD	0.575	0	0.15	0	2	0	10	27	20		-	Ferguson-HeLA, Brown-i3Cortical, Humphrey-i3Cortical, Seddighi-i3Cortical, Vargas-i3LMN, UPF1 - i3Cortical, CHX -SHY5Y, curve_experiments	Intermediate	Late	Intermediate	non-NMD rescued	NMD rescued
WDR83	chr19:12672601-12673018	RiMOD	0.575	0	0.15	0	1	0	5	27	20		+	CHX -SHY5Y				NMD rescued
PKN1	chr19:14446561-14450088	RiMOD	0.575	0	0.15	0	1	0	5	27	20		+	Ferguson-HeLA, Appocher-SKNBE2, Brown-i3Cortical, Brown-SHSY5Y, Brown-SKNBE2, Melamed-SHSY5Y, UPF1 - i3Cortical, CHX -SHY5Y, SMG1i -SHY5Y, curve_experiments	Intermediate		Intermediate	NMD rescued	Dark cryptic	NMD rescued
PKN1	chr19:14450214-14450318	RiMOD	0.575	0	0.15	0	2	0	10	27	20	TRUE	+	UPF1 - i3Cortical, CHX -SHY5Y, SMG1i -SHY5Y				Dark cryptic	Dark cryptic	Dark cryptic
IGSF21	chr1:18281198-18291866	RiMOD	0.575	0	0.15	0	3	0	15	27	20		+	Humphrey-i3Cortical
RP11-656D10.3	chr1:40498295-40508589	RiMOD	0.575	0	0.15	0	1	0	5	27	20		-	Brown-SHSY5Y
ARMH1	chr1:44704173-44723219	RiMOD	0.575	0	0.15	0	1	0	5	27	20		+	Seddighi-i3Cortical, Vargas-i3LMN
IFT122	chr3:129483682-129483926	RiMOD	0.575	0	0.15	0	2	0	10	27	20		+	Ferguson-HeLA, Brown-i3Cortical, Seddighi-i3Cortical, UPF1 - i3Cortical, CHX -SHY5Y, SMG1i -SHY5Y, curve_experiments	Intermediate	Intermediate		NMD rescued	non-NMD rescued	Dark cryptic
TMEM175	chr4:952450-952817	RiMOD	0.575	0	0.15	0	2	0	10	27	20		+	CHX -SHY5Y, SMG1i -SHY5Y				NMD rescued		Dark cryptic
FAM114A2	chr5:154037455-154038293	RiMOD	0.575	0	0.15	0	1	0	5	27	20		-	Brown-SHSY5Y, Brown-SKNBE2, Seddighi-i3Cortical, UPF1 - i3Cortical, CHX -SHY5Y, curve_experiments	Early	Early		non-NMD rescued	non-NMD rescued
BRD9	chr5:881182-886592	RiMOD	0.575	0	0.15	0	2	0	10	27	20		-	Appocher-SKNBE2, Brown-SKNBE2
CDK19	chr6:110622912-110623363	RiMOD	0.575	0	0.15	0	2	0	10	27	20	TRUE	-	CHX -SHY5Y				Dark cryptic
TRRAP	chr7:99012646-99013597	RiMOD	0.575	0	0.15	0	1	0	5	27	20	TRUE	+	CHX -SHY5Y				Dark cryptic
ADCY8	chr8:130821420-130822655	RiMOD	0.575	0	0.15	0	1	0	5	27	20		-	Vargas-i3LMN
INTS8	chr8:94832174-94834300	RiMOD	0.575	0	0.15	0	3	0	15	27	20		+	Brown-i3Cortical, Seddighi-i3Cortical, UPF1 - i3Cortical					NMD rescued
DDX31	chr9:132596422-132612087	RiMOD	0.575	0	0.15	0	2	0	10	27	20	TRUE	-	CHX -SHY5Y				Dark cryptic
PRELID3A	chr18:12430292-12431150	FTD frontal/temporal	0.571428571428571	0	0.142857142857143	0	3	0	4.29	130	70		+	Brown-i3Cortical, Seddighi-i3Cortical, UPF1 - i3Cortical, CHX -SHY5Y, curve_experiments	Early		Early	NMD rescued	non-NMD rescued
NUP188	chr9:128956174-128956350	FTD frontal/temporal	0.571428571428571	0	0.142857142857143	0	3	0	4.29	130	70		+	Ferguson-HeLA, Brown-i3Cortical, Humphrey-i3Cortical, Seddighi-i3Cortical, Vargas-i3LMN, UPF1 - i3Cortical, CHX -SHY5Y, SMG1i -SHY5Y, curve_experiments	Intermediate	Late	Intermediate	non-NMD rescued	non-NMD rescued	NMD rescued
CELF5	chr19:3278316-3281199	Motor Cortex	0.569662921348315	0	0.139325842696629	0	19	0	4.27	89	445		+	Brown-i3Cortical, Humphrey-i3Cortical, Seddighi-i3Cortical, Vargas-i3LMN, UPF1 - i3Cortical					non-NMD rescued
ELAVL3	chr19:11463662-11466172	Cord	0.568892045454545	0	0.137784090909091	0	19	0	2.7	153	704		-	Appocher-SKNBE2, Brown-i3Cortical, Brown-SHSY5Y, Brown-SKNBE2, Humphrey-i3Cortical, Melamed-SHSY5Y, Seddighi-i3Cortical, Vargas-i3LMN, UPF1 - i3Cortical, CHX -SHY5Y, SMG1i -SHY5Y, curve_experiments	Early	Early	Early	NMD rescued	non-NMD rescued	NMD rescued
GNG8	chr19:46634725-46636050	Motor Cortex	0.565168539325843	0	0.130337078651685	0	20	0	4.49	89	445		-	SMG1i -SHY5Y, curve_experiments	Early		Early			non-NMD rescued
HDGFL2	chr19:4491835-4492015	Motor Cortex	0.561797752808989	0	0.123595505617978	0	18	0	4.04	89	445		+	Ferguson-HeLA, Appocher-SKNBE2, Brown-i3Cortical, Humphrey-i3Cortical, Klim-MotorNeuron, Seddighi-i3Cortical, Vargas-i3LMN, UPF1 - i3Cortical, CHX -SHY5Y, SMG1i -SHY5Y, curve_experiments	Early	Early	Early	non-NMD rescued	non-NMD rescued	non-NMD rescued
CAMK2B	chr7:44254607-44258490	Motor Cortex	0.561797752808989	0	0.123595505617978	0	16	0	3.6	89	445		-	Brown-i3Cortical, Humphrey-i3Cortical, Seddighi-i3Cortical, Vargas-i3LMN, UPF1 - i3Cortical					non-NMD rescued
UNC13A	chr19:17641556-17642414	Motor Cortex	0.560674157303371	0	0.121348314606742	0	18	0	4.04	89	445		-	Appocher-SKNBE2, Brown-i3Cortical, Brown-SKNBE2, Humphrey-i3Cortical, Seddighi-i3Cortical, Vargas-i3LMN, UPF1 - i3Cortical, CHX -SHY5Y, SMG1i -SHY5Y, curve_experiments	Early	Early	Early	NMD rescued	NMD rescued	NMD rescued
ATG4B	chr2:241668985-241670726	Motor Cortex	0.557303370786517	0	0.114606741573034	0	12	0	2.7	89	445		+	Ferguson-HeLA, Brown-i3Cortical, Brown-i3Cortical, Brown-SKNBE2, Brown-SKNBE2, Humphrey-i3Cortical, Melamed-SHSY5Y, Seddighi-i3Cortical, Seddighi-i3Cortical, Vargas-i3LMN, UPF1 - i3Cortical, CHX -SHY5Y, SMG1i -SHY5Y, curve_experiments	Early	Early	Early	NMD rescued	NMD rescued	NMD rescued
ADCY1	chr7:45622743-45625299	Motor Cortex	0.556179775280899	0	0.112359550561798	0	15	0	3.37	89	445		+	Brown-i3Cortical, Humphrey-i3Cortical, Klim-MotorNeuron, Seddighi-i3Cortical, Vargas-i3LMN, UPF1 - i3Cortical, CHX -SHY5Y, SMG1i -SHY5Y, curve_experiments	Early	Early	Early	NMD rescued	NMD rescued	NMD rescued
CYFIP2	chr5:157361336-157361468	Motor Cortex	0.553932584269663	0	0.107865168539326	0	15	0	3.37	89	445		+	Vargas-i3LMN, CHX -SHY5Y, SMG1i -SHY5Y				Dark cryptic		Dark cryptic
ADGRL1	chr19:14170791-14176479	Motor Cortex	0.551685393258427	0	0.103370786516854	0	13	0	2.92	89	445		-	Brown-i3Cortical, Humphrey-i3Cortical, Seddighi-i3Cortical, UPF1 - i3Cortical					non-NMD rescued
IGSF21	chr1:18228010-18281081	Motor Cortex	0.550561797752809	0	0.101123595505618	0	10	0	2.25	89	445		+	Brown-i3Cortical, Humphrey-i3Cortical, Seddighi-i3Cortical, Vargas-i3LMN, UPF1 - i3Cortical					non-NMD rescued
AKT3	chr1:243527864-243545510	Motor Cortex	0.550561797752809	0	0.101123595505618	0	9	0	2.02	89	445		-	Brown-i3Cortical, Seddighi-i3Cortical, Vargas-i3LMN, UPF1 - i3Cortical, CHX -SHY5Y				Dark cryptic	non-NMD rescued
ZFP91	chr11:58616815-58616993	FTD frontal/temporal	0.55	0	0.1	0	0	0	0	130	70		+	Ferguson-HeLA, Seddighi-i3Cortical, CHX -SHY5Y, curve_experiments	Intermediate		Intermediate	non-NMD rescued
ZFP91	chr11:58617054-58617196	FTD frontal/temporal	0.55	0	0.1	0	0	0	0	130	70		+	Ferguson-HeLA, CHX -SHY5Y, curve_experiments	Intermediate		Intermediate	non-NMD rescued
IGSF21	chr1:18281170-18291866	FTD frontal/temporal	0.55	0	0.1	0	1	0	1.43	130	70		+	Brown-i3Cortical, Humphrey-i3Cortical, Seddighi-i3Cortical, Vargas-i3LMN, UPF1 - i3Cortical					NMD rescued
C20orf194	chr20:3344699-3348525	FTD frontal/temporal	0.55	0	0.1	0	3	0	4.29	130	70		-	Brown-i3Cortical, Seddighi-i3Cortical, UPF1 - i3Cortical, CHX -SHY5Y	Late	Late		Dark cryptic	non-NMD rescued
IFT122	chr3:129483682-129483926	FTD frontal/temporal	0.55	0	0.1	0	3	0	4.29	130	70		+	Ferguson-HeLA, Brown-i3Cortical, Seddighi-i3Cortical, UPF1 - i3Cortical, CHX -SHY5Y, SMG1i -SHY5Y, curve_experiments	Intermediate	Intermediate		NMD rescued	non-NMD rescued	Dark cryptic
ATXN1	chr6:16585907-16589476	FTD frontal/temporal	0.55	0	0.1	0	1	0	1.43	130	70		-	Seddighi-i3Cortical
WASL	chr7:123684580-123688997	FTD frontal/temporal	0.55	0	0.1	0	2	0	2.86	130	70		-	Ferguson-HeLA, Humphrey-i3Cortical
DLG5	chr10:77793235-77794008	RiMOD	0.55	0	0.1	0	1	0	5	27	20		-	Ferguson-HeLA, Humphrey-i3Cortical, CHX -SHY5Y, curve_experiments	Late	Intermediate	Late	NMD rescued
B4GALNT4	chr11:381296-381361	RiMOD	0.55	0	0.1	0	2	0	10	27	20		+	Brown-SHSY5Y
MADD	chr11:47325032-47328658	RiMOD	0.55	0	0.1	0	1	0	5	27	20		+	Humphrey-i3Cortical, Humphrey-i3Cortical, Klim-MotorNeuron, Seddighi-i3Cortical, Seddighi-i3Cortical, Vargas-i3LMN, Vargas-i3LMN, UPF1 - i3Cortical, CHX -SHY5Y, curve_experiments	Early	Early	Early	Dark cryptic	non-NMD rescued
RP11-286N22.8	chr11:61438113-61469270	RiMOD	0.55	0	0.1	0	2	0	10	27	20		+	Seddighi-i3Cortical
KIF21A	chr12:39389244-39442927	RiMOD	0.55	0	0.1	0	1	0	5	27	20		-	Brown-i3Cortical, Seddighi-i3Cortical, Vargas-i3LMN, UPF1 - i3Cortical					non-NMD rescued
LGR5	chr12:71556690-71561781	RiMOD	0.55	0	0.1	0	1	0	5	27	20		+	Melamed-SHSY5Y
RASA3	chr13:113992184-113992485	RiMOD	0.55	0	0.1	0	1	0	5	27	20		-	Seddighi-i3Cortical, Vargas-i3LMN, CHX -SHY5Y, curve_experiments	Late	Late		non-NMD rescued
TRAF3	chr14:102876525-102878240	RiMOD	0.55	0	0.1	0	1	0	5	27	20		+	Ferguson-HeLA, Humphrey-i3Cortical, Vargas-i3LMN, UPF1 - i3Cortical, CHX -SHY5Y				NMD rescued	Dark cryptic
NYNRIN	chr14:24411450-24412644	RiMOD	0.55	0	0.1	0	2	0	10	27	20		+	Brown-i3Cortical, Brown-SKNBE2, Humphrey-i3Cortical, UPF1 - i3Cortical, curve_experiments	Early	Early	Early		non-NMD rescued
HAUS2	chr15:42565646-42566607	RiMOD	0.55	0	0.1	0	1	0	5	27	20		+	CHX -SHY5Y, SMG1i -SHY5Y				Dark cryptic		Dark cryptic
SEMA6D	chr15:47412472-47469226	RiMOD	0.55	0	0.1	0	1	0	5	27	20		+	Brown-i3Cortical, Humphrey-i3Cortical, Seddighi-i3Cortical, Vargas-i3LMN, UPF1 - i3Cortical					non-NMD rescued
USP3	chr15:63588423-63588533	RiMOD	0.55	0	0.1	0	2	0	10	27	20		+	Ferguson-HeLA, Brown-SKNBE2, CHX -SHY5Y				Dark cryptic
ISLR2	chr15:74130275-74130554	RiMOD	0.55	0	0.1	0	2	0	10	27	20		+	Humphrey-i3Cortical
STRA6	chr15:74193136-74193800	RiMOD	0.55	0	0.1	0	1	0	5	27	20		-	curve_experiments	Early	Early	Early
ADCY7	chr16:50247109-50287912	RiMOD	0.55	0	0.1	0	1	0	5	27	20		+	Brown-SKNBE2, Seddighi-i3Cortical, curve_experiments	Early	Early	Early
SHMT1	chr17:18330781-18335736	RiMOD	0.55	0	0.1	0	2	0	10	27	20	TRUE	-	CHX -SHY5Y				Dark cryptic
ABCC3	chr17:50668517-50669140	RiMOD	0.55	0	0.1	0	1	0	5	27	20		+	Brown-SHSY5Y
SLC26A11	chr17:80223337-80224082	RiMOD	0.55	0	0.1	0	1	0	5	27	20		+	Brown-i3Cortical, Seddighi-i3Cortical, Vargas-i3LMN, UPF1 - i3Cortical					non-NMD rescued
LRFN1	chr19:39316136-39316734	RiMOD	0.55	0	0.1	0	1	0	5	27	20		-	Seddighi-i3Cortical, UPF1 - i3Cortical					non-NMD rescued
SYT3	chr19:50637847-50639025	RiMOD	0.55	0	0.1	0	1	0	5	27	20		-	Humphrey-i3Cortical, Vargas-i3LMN, UPF1 - i3Cortical, CHX -SHY5Y				non-NMD rescued	non-NMD rescued
STXBP2	chr19:7643048-7644614	RiMOD	0.55	0	0.1	0	1	0	5	27	20		+	Brown-SKNBE2
GOLT1A	chr1:204198496-204213882	RiMOD	0.55	0	0.1	0	1	0	5	27	20	TRUE	-	UPF1 - i3Cortical					Dark cryptic
ECE1	chr1:21258839-21260109	RiMOD	0.55	0	0.1	0	1	0	5	27	20		-	SMG1i -SHY5Y						Dark cryptic
EYA3	chr1:28056637-28057994	RiMOD	0.55	0	0.1	0	2	0	10	27	20		-	Humphrey-i3Cortical
RALGAPA2	chr20:20491001-20495117	RiMOD	0.55	0	0.1	0	1	0	5	27	20		-	Brown-i3Cortical, Humphrey-i3Cortical, Seddighi-i3Cortical, Vargas-i3LMN, UPF1 - i3Cortical					non-NMD rescued
GNB1L	chr22:19802216-19812285	RiMOD	0.55	0	0.1	0	1	0	5	27	20		-	CHX -SHY5Y				non-NMD rescued
RGPD4	chr2:107872928-107878621	RiMOD	0.55	0	0.1	0	1	0	5	27	20		+	Brown-SHSY5Y, Seddighi-i3Cortical, UPF1 - i3Cortical					non-NMD rescued
TRAPPC12	chr2:3457693-3458404	RiMOD	0.55	0	0.1	0	1	0	5	27	20		+	Brown-SHSY5Y
IFT122	chr3:129484032-129488257	RiMOD	0.55	0	0.1	0	1	0	5	27	20		+	UPF1 - i3Cortical, SMG1i -SHY5Y					Dark cryptic	Dark cryptic
GRIP2	chr3:14507700-14511165	RiMOD	0.55	0	0.1	0	1	0	5	27	20		-	Brown-i3Cortical, Brown-i3Cortical, Seddighi-i3Cortical, Seddighi-i3Cortical
PLXNB1	chr3:48411036-48411824	RiMOD	0.55	0	0.1	0	1	0	5	27	20		-	Ferguson-HeLA
LEF1	chr4:108073034-108078220	RiMOD	0.55	0	0.1	0	2	0	10	27	20	TRUE	-	SMG1i -SHY5Y						Dark cryptic
RELL1	chr4:37631523-37632552	RiMOD	0.55	0	0.1	0	1	0	5	27	20		-	CHX -SHY5Y, SMG1i -SHY5Y, curve_experiments	Late		Late	NMD rescued		non-NMD rescued
SCFD2	chr4:53143787-53145333	RiMOD	0.55	0	0.1	0	1	0	5	27	20		-	Ferguson-HeLA, Humphrey-i3Cortical, Seddighi-i3Cortical, Vargas-i3LMN, CHX -SHY5Y				NMD rescued
ARAP3	chr5:141671980-141672552	RiMOD	0.55	0	0.1	0	1	0	5	27	20		-	Brown-SHSY5Y, Brown-SKNBE2
FAM114A2	chr5:154037455-154038388	RiMOD	0.55	0	0.1	0	2	0	10	27	20		-	Seddighi-i3Cortical, UPF1 - i3Cortical, CHX -SHY5Y, curve_experiments	Early		Early	Dark cryptic	non-NMD rescued
CEP72	chr5:647916-648100	RiMOD	0.55	0	0.1	0	1	0	5	27	20		+	Brown-SHSY5Y, Brown-SKNBE2, UPF1 - i3Cortical, curve_experiments	Early	Early	Early		non-NMD rescued
PDSS2	chr6:107225064-107245548	RiMOD	0.55	0	0.1	0	1	0	5	27	20		-	CHX -SHY5Y				NMD rescued
SYNE1	chr6:152244656-152247823	RiMOD	0.55	0	0.1	0	1	0	5	27	20		-	Humphrey-i3Cortical, Seddighi-i3Cortical, Vargas-i3LMN, UPF1 - i3Cortical, CHX -SHY5Y				NMD rescued	NMD rescued
BAZ1B	chr7:73511496-73517233	RiMOD	0.55	0	0.1	0	1	0	5	27	20		-	Brown-SHSY5Y
RBPMS	chr8:30549585-30558887	RiMOD	0.55	0	0.1	0	1	0	5	27	20		+	Klim-MotorNeuron
LINC01503	chr9:129336988-129337785	RiMOD	0.55	0	0.1	0	1	0	5	27	20		+	Brown-i3Cortical, Humphrey-i3Cortical, Seddighi-i3Cortical
LINC01503	chr9:129337959-129338792	RiMOD	0.55	0	0.1	0	1	0	5	27	20		+	Ferguson-HeLA, Brown-i3Cortical, Humphrey-i3Cortical, Seddighi-i3Cortical
PTPRD	chr9:9127206-9177129	RiMOD	0.55	0	0.1	0	1	0	5	27	20		-	Seddighi-i3Cortical
ABCD1	chrX:153740237-153740305	RiMOD	0.55	0	0.1	0	1	0	5	27	20		+	Ferguson-HeLA, Brown-i3Cortical, Humphrey-i3Cortical, CHX -SHY5Y, curve_experiments	Late	Intermediate	Late	non-NMD rescued
ADCY1	chr7:45625377-45648670	Motor Cortex	0.547191011235955	0	0.0943820224719101	0	13	0	2.92	89	445		+	Brown-i3Cortical, Humphrey-i3Cortical, Seddighi-i3Cortical, Vargas-i3LMN, UPF1 - i3Cortical, CHX -SHY5Y, SMG1i -SHY5Y, curve_experiments	Early	Early	Early	non-NMD rescued	NMD rescued	NMD rescued
TRRAP	chr7:98881250-98881695	Motor Cortex	0.547191011235955	0	0.0943820224719101	0	9	0	2.02	89	445		+	Brown-i3Cortical, Humphrey-i3Cortical, Seddighi-i3Cortical, Vargas-i3LMN, UPF1 - i3Cortical, CHX -SHY5Y, SMG1i -SHY5Y, curve_experiments	Intermediate	Intermediate	Intermediate	non-NMD rescued	non-NMD rescued	non-NMD rescued
MTRR	chr5:7878322-7885701	Cord	0.546164772727273	0	0.0923295454545454	0	6	0	0.85	153	704		+	Ferguson-HeLA, Ferguson-HeLA, Brown-i3Cortical, Brown-i3Cortical, Brown-SKNBE2, Brown-SKNBE2, Humphrey-i3Cortical, Humphrey-i3Cortical, Klim-MotorNeuron, Klim-MotorNeuron, Seddighi-i3Cortical, Seddighi-i3Cortical, Vargas-i3LMN, Vargas-i3LMN, UPF1 - i3Cortical, CHX -SHY5Y, curve_experiments	Early	Early	Early	non-NMD rescued	non-NMD rescued
ATP8A2	chr13:25553920-25554580	Cord	0.546164772727273	0	0.0909090909090909	0	18	0	2.56	153	704		+	Seddighi-i3Cortical
TMEM117	chr12:43836196-43836744	Motor Cortex	0.544943820224719	0	0.0898876404494382	0	8	0	1.8	89	445		+	Seddighi-i3Cortical, curve_experiments	Early	Early	Early
ADGRL1	chr19:14176669-14177531	Motor Cortex	0.544943820224719	0	0.0898876404494382	0	14	0	3.15	89	445		-	Brown-i3Cortical, Humphrey-i3Cortical, Seddighi-i3Cortical, Vargas-i3LMN, UPF1 - i3Cortical, CHX -SHY5Y				non-NMD rescued	non-NMD rescued
UNC13A	chr19:17642541-17642845	Motor Cortex	0.544943820224719	0	0.0898876404494382	0	19	0	4.27	89	445		-	Appocher-SKNBE2, Brown-i3Cortical, Brown-SKNBE2, Humphrey-i3Cortical, Seddighi-i3Cortical, Vargas-i3LMN, UPF1 - i3Cortical, CHX -SHY5Y, SMG1i -SHY5Y, curve_experiments	Early	Early	Early	non-NMD rescued	NMD rescued	NMD rescued
TMEM117	chr12:43836901-43844624	Motor Cortex	0.543820224719101	0	0.0876404494382022	0	11	0	2.47	89	445		+	Brown-SKNBE2, Seddighi-i3Cortical, curve_experiments	Early	Early	Early
CELF5	chr19:3278110-3278231	FTD frontal/temporal	0.542857142857143	0	0.0857142857142857	0	0	0	0	130	70		+	Humphrey-i3Cortical, UPF1 - i3Cortical					NMD rescued
MTMR3	chr22:29988927-29991504	FTD frontal/temporal	0.542857142857143	0	0.0857142857142857	0	1	0	1.43	130	70	TRUE	+	CHX -SHY5Y				Dark cryptic
IFT122	chr3:129484032-129488257	FTD frontal/temporal	0.542857142857143	0	0.0857142857142857	0	0	0	0	130	70		+	UPF1 - i3Cortical, SMG1i -SHY5Y					Dark cryptic	Dark cryptic
CEP72	chr5:647916-648100	FTD frontal/temporal	0.542857142857143	0	0.0857142857142857	0	2	0	2.86	130	70		+	Brown-SHSY5Y, Brown-SKNBE2, UPF1 - i3Cortical, curve_experiments	Early	Early	Early		non-NMD rescued
MTRR	chr5:7878322-7885701	FTD frontal/temporal	0.542857142857143	0	0.0857142857142857	0	3	0	4.29	130	70		+	Ferguson-HeLA, Ferguson-HeLA, Brown-i3Cortical, Brown-i3Cortical, Brown-SKNBE2, Brown-SKNBE2, Humphrey-i3Cortical, Humphrey-i3Cortical, Klim-MotorNeuron, Klim-MotorNeuron, Seddighi-i3Cortical, Seddighi-i3Cortical, Vargas-i3LMN, Vargas-i3LMN, UPF1 - i3Cortical, CHX -SHY5Y, curve_experiments	Early	Early	Early	non-NMD rescued	non-NMD rescued
PCSK1N	chrX:48834590-48835419	FTD frontal/temporal	0.542857142857143	0	0.0857142857142857	0	2	0	2.86	130	70		-	UPF1 - i3Cortical, SMG1i -SHY5Y					Dark cryptic	Dark cryptic
TRRAP	chr7:98881736-98881975	Motor Cortex	0.541573033707865	0	0.0831460674157303	0	13	0	2.92	89	445		+	Ferguson-HeLA, Brown-i3Cortical, Humphrey-i3Cortical, Seddighi-i3Cortical, Vargas-i3LMN, UPF1 - i3Cortical, CHX -SHY5Y, SMG1i -SHY5Y, curve_experiments	Intermediate	Intermediate	Intermediate	non-NMD rescued	non-NMD rescued	non-NMD rescued
NFIX	chr19:13024034-13024535	Motor Cortex	0.540449438202247	0	0.0808988764044944	0	11	0	2.47	89	445		+	SMG1i -SHY5Y, curve_experiments	Ambiguous	Early	Late			Dark cryptic
MTRR	chr5:7878322-7885701	Motor Cortex	0.539325842696629	0	0.0786516853932584	0	4	0	0.9	89	445		+	Ferguson-HeLA, Ferguson-HeLA, Brown-i3Cortical, Brown-i3Cortical, Brown-SKNBE2, Brown-SKNBE2, Humphrey-i3Cortical, Humphrey-i3Cortical, Klim-MotorNeuron, Klim-MotorNeuron, Seddighi-i3Cortical, Seddighi-i3Cortical, Vargas-i3LMN, Vargas-i3LMN, UPF1 - i3Cortical, CHX -SHY5Y, curve_experiments	Early	Early	Early	non-NMD rescued	non-NMD rescued
MADD	chr11:47325032-47326738	FTD frontal/temporal	0.535714285714286	0	0.0714285714285714	0	0	0	0	130	70		+	Ferguson-HeLA, Ferguson-HeLA, Brown-SHSY5Y, Brown-SKNBE2, Brown-SKNBE2, Humphrey-i3Cortical, UPF1 - i3Cortical, CHX -SHY5Y, SMG1i -SHY5Y, curve_experiments	Early	Early	Early	non-NMD rescued	NMD rescued	Dark cryptic
RP4-583P15.15	chr20:63709164-63732003	FTD frontal/temporal	0.535714285714286	0	0.0714285714285714	0	2	0	2.86	130	70		+	Ferguson-HeLA, Brown-i3Cortical, Brown-SKNBE2, Seddighi-i3Cortical, UPF1 - i3Cortical, CHX -SHY5Y	Intermediate	Early	Intermediate	non-NMD rescued	non-NMD rescued	non-NMD rescued
FAM114A2	chr5:154034967-154037438	FTD frontal/temporal	0.535714285714286	0	0.0714285714285714	0	1	0	1.43	130	70		-	Ferguson-HeLA, Brown-SHSY5Y, CHX -SHY5Y				Dark cryptic
SVEP1	chr9:110428391-110429143	FTD frontal/temporal	0.535714285714286	0	0.0714285714285714	0	0	0	0	130	70		-	Seddighi-i3Cortical
NUP188	chr9:128952846-128956141	FTD frontal/temporal	0.535714285714286	0	0.0714285714285714	0	1	0	1.43	130	70		+	Ferguson-HeLA, Brown-i3Cortical, Humphrey-i3Cortical, Seddighi-i3Cortical, Vargas-i3LMN, UPF1 - i3Cortical, CHX -SHY5Y, SMG1i -SHY5Y, curve_experiments	Intermediate	Late	Intermediate	non-NMD rescued	non-NMD rescued	NMD rescued
ARHGAP22	chr10:48583152-48583378	Motor Cortex	0.534831460674157	0	0.0696629213483146	0	7	0	1.57	89	445		-	Brown-SKNBE2, Humphrey-i3Cortical, Vargas-i3LMN, UPF1 - i3Cortical, curve_experiments	Early	Early			non-NMD rescued
AKT3	chr1:243527864-243545510	Cord	0.531960227272727	0	0.0639204545454545	0	9	0	1.28	153	704		-	Brown-i3Cortical, Seddighi-i3Cortical, Vargas-i3LMN, UPF1 - i3Cortical, CHX -SHY5Y				Dark cryptic	non-NMD rescued
IGSF21	chr1:18281170-18291866	Motor Cortex	0.531460674157303	0	0.0629213483146067	0	13	0	2.92	89	445		+	Brown-i3Cortical, Humphrey-i3Cortical, Seddighi-i3Cortical, Vargas-i3LMN, UPF1 - i3Cortical					NMD rescued
TMEM117	chr12:43836196-43836744	Cord	0.53125	0	0.0625	0	11	0	1.56	153	704		+	Seddighi-i3Cortical, curve_experiments	Early	Early	Early
ARHGAP22	chr10:48583510-48604763	Motor Cortex	0.530337078651685	0	0.0606741573033708	0	7	0	1.57	89	445		-	Brown-SKNBE2, Humphrey-i3Cortical, Vargas-i3LMN, UPF1 - i3Cortical, curve_experiments	Early	Early			non-NMD rescued
ST7	chr7:117209937-117229762	Motor Cortex	0.530337078651685	0	0.0606741573033708	0	5	0	1.12	89	445		+	Appocher-SKNBE2, Appocher-SKNBE2
NUP188	chr9:128956174-128956350	Motor Cortex	0.530337078651685	0	0.0606741573033708	0	1	0	0.22	89	445		+	Ferguson-HeLA, Brown-i3Cortical, Humphrey-i3Cortical, Seddighi-i3Cortical, Vargas-i3LMN, UPF1 - i3Cortical, CHX -SHY5Y, SMG1i -SHY5Y, curve_experiments	Intermediate	Late	Intermediate	non-NMD rescued	non-NMD rescued	NMD rescued
PRELID3A	chr18:12430292-12431150	Motor Cortex	0.529213483146067	0	0.0584269662921348	0	4	0	0.9	89	445		+	Brown-i3Cortical, Seddighi-i3Cortical, UPF1 - i3Cortical, CHX -SHY5Y, curve_experiments	Early		Early	NMD rescued	non-NMD rescued
ADCY8	chr8:130822710-130836277	Motor Cortex	0.529213483146067	0	0.0584269662921348	0	8	0	1.8	89	445		-	Humphrey-i3Cortical, Vargas-i3LMN, UPF1 - i3Cortical					non-NMD rescued
PSD	chr10:102418046-102418701	Cord	0.529119318181818	0	0.0582386363636364	0	11	0	1.56	153	704		-	Brown-i3Cortical, Brown-SKNBE2, Humphrey-i3Cortical, Klim-MotorNeuron, Seddighi-i3Cortical, Vargas-i3LMN, UPF1 - i3Cortical, CHX -SHY5Y, SMG1i -SHY5Y, curve_experiments	Intermediate		Intermediate	NMD rescued	non-NMD rescued	non-NMD rescued
USP3	chr15:63588423-63588533	FTD frontal/temporal	0.528571428571429	0	0.0571428571428571	0	0	0	0	130	70		+	Ferguson-HeLA, Brown-SKNBE2, CHX -SHY5Y				Dark cryptic
LRRC45	chr17:82026721-82026899	FTD frontal/temporal	0.528571428571429	0	0.0571428571428571	0	0	0	0	130	70		+	Ferguson-HeLA
ZNF565	chr19:36202050-36214269	FTD frontal/temporal	0.528571428571429	0	0.0571428571428571	0	0	0	0	130	70		-	Seddighi-i3Cortical
LRFN1	chr19:39316136-39316734	FTD frontal/temporal	0.528571428571429	0	0.0571428571428571	0	0	0	0	130	70		-	Seddighi-i3Cortical, UPF1 - i3Cortical					non-NMD rescued
IGSF21	chr1:18281198-18291866	FTD frontal/temporal	0.528571428571429	0	0.0571428571428571	0	1	0	1.43	130	70		+	Humphrey-i3Cortical
DNMT3A	chr2:25237005-25237139	FTD frontal/temporal	0.528571428571429	0	0.0571428571428571	0	1	0	1.43	130	70		-	Appocher-SKNBE2, Brown-SKNBE2, CHX -SHY5Y, SMG1i -SHY5Y, curve_experiments	Intermediate	Intermediate	Intermediate	NMD rescued		Dark cryptic
DNMT3A	chr2:25237276-25239130	FTD frontal/temporal	0.528571428571429	0	0.0571428571428571	0	2	0	2.86	130	70		-	Brown-SKNBE2, CHX -SHY5Y, SMG1i -SHY5Y, curve_experiments	Intermediate	Intermediate	Intermediate	NMD rescued		NMD rescued
ALK	chr2:29227074-29228958	FTD frontal/temporal	0.528571428571429	0	0.0571428571428571	0	1	0	1.43	130	70		-	SMG1i -SHY5Y						Dark cryptic
FAM114A2	chr5:154037455-154038857	FTD frontal/temporal	0.528571428571429	0	0.0571428571428571	0	0	0	0	130	70		-	Ferguson-HeLA, Brown-i3Cortical
MICALL2	chr7:1444729-1446713	FTD frontal/temporal	0.528571428571429	0	0.0571428571428571	0	0	0	0	130	70		-	Brown-SHSY5Y
C9orf72	chr9:27567164-27572521	FTD frontal/temporal	0.528571428571429	0	0.0571428571428571	0	1	0	1.43	130	70		-	UPF1 - i3Cortical					NMD rescued
RELL1	chr4:37631523-37632552	Cord	0.528409090909091	0	0.0568181818181818	0	4	0	0.57	153	704		-	CHX -SHY5Y, SMG1i -SHY5Y, curve_experiments	Late		Late	NMD rescued		non-NMD rescued
CYFIP2	chr5:157361336-157361468	Cord	0.528409090909091	0	0.0568181818181818	0	12	0	1.7	153	704		+	Vargas-i3LMN, CHX -SHY5Y, SMG1i -SHY5Y				Dark cryptic		Dark cryptic
LINGO1	chr15:77641025-77677089	Motor Cortex	0.528089887640449	0	0.0561797752808989	0	9	0	2.02	89	445		-	Brown-i3Cortical, Humphrey-i3Cortical, Seddighi-i3Cortical, UPF1 - i3Cortical					non-NMD rescued
MTMR3	chr22:29988927-29991504	Cord	0.527698863636364	0	0.0553977272727273	0	4	0	0.57	153	704	TRUE	+	CHX -SHY5Y				Dark cryptic
ABCB1	chr7:87628572-87635163	Motor Cortex	0.526966292134832	0	0.0539325842696629	0	0	0	0	89	445		-	Seddighi-i3Cortical
ZNF345	chr19:36850968-36892818	Motor Cortex	0.525842696629213	0	0.051685393258427	0	3	0	0.67	89	445		+	Vargas-i3LMN, Vargas-i3LMN
MADD	chr11:47325032-47326738	RiMOD	0.525	0	0.05	0	1	0	5	27	20		+	Ferguson-HeLA, Ferguson-HeLA, Brown-SHSY5Y, Brown-SKNBE2, Brown-SKNBE2, Humphrey-i3Cortical, UPF1 - i3Cortical, CHX -SHY5Y, SMG1i -SHY5Y, curve_experiments	Early	Early	Early	non-NMD rescued	NMD rescued	Dark cryptic
RIMBP2	chr12:130715620-130716222	RiMOD	0.525	0	0.05	0	1	0	5	27	20	TRUE	-	SMG1i -SHY5Y						Dark cryptic
PELI2	chr14:56290456-56292719	RiMOD	0.525	0	0.05	0	1	0	5	27	20		+	Humphrey-i3Cortical
MEIS2	chr15:37095614-37097934	RiMOD	0.525	0	0.05	0	1	0	5	27	20		-	Melamed-SHSY5Y, CHX -SHY5Y				NMD rescued
ILF3	chr19:10663781-10666492	RiMOD	0.525	0	0.05	0	1	0	5	27	20		+	Brown-SHSY5Y
ZNF566	chr19:36476616-36489131	RiMOD	0.525	0	0.05	0	1	0	5	27	20		-	Brown-SKNBE2
AGRN	chr1:1044439-1044888	RiMOD	0.525	0	0.05	0	1	0	5	27	20	TRUE	+	CHX -SHY5Y, SMG1i -SHY5Y				Dark cryptic		Dark cryptic
CHRM3	chr1:239787177-239827252	RiMOD	0.525	0	0.05	0	1	0	5	27	20		+	Brown-SKNBE2
EXO1	chr1:241849027-241849109	RiMOD	0.525	0	0.05	0	1	0	5	27	20		+	Humphrey-i3Cortical
DYRK1A	chr21:37367066-37420299	RiMOD	0.525	0	0.05	0	1	0	5	27	20		+	Humphrey-i3Cortical, Humphrey-i3Cortical
FANCL	chr2:58217434-58221942	RiMOD	0.525	0	0.05	0	1	0	5	27	20		-	Brown-SHSY5Y, CHX -SHY5Y, curve_experiments	Late	Late		NMD rescued
RGPD2	chr2:87775083-87776231	RiMOD	0.525	0	0.05	0	1	0	5	27	20		-	Seddighi-i3Cortical
MYH15	chr3:108407618-108408280	RiMOD	0.525	0	0.05	0	1	0	5	27	20	TRUE	-	CHX -SHY5Y				Dark cryptic
TRIM41	chr5:181232889-181232966	RiMOD	0.525	0	0.05	0	1	0	5	27	20		+	CHX -SHY5Y				non-NMD rescued
DSE	chr6:116254383-116257216	RiMOD	0.525	0	0.05	0	1	0	5	27	20		+	Brown-SKNBE2
SVEP1	chr9:110427758-110428119	RiMOD	0.525	0	0.05	0	1	0	5	27	20		-	Seddighi-i3Cortical
TRAF2	chr9:136897641-136897863	RiMOD	0.525	0	0.05	0	1	0	5	27	20		+	Brown-SKNBE2
NFIX	chr19:13024034-13024535	Cord	0.524857954545455	0	0.0497159090909091	0	12	0	1.7	153	704		+	SMG1i -SHY5Y, curve_experiments	Ambiguous	Early	Late			Dark cryptic
RELL1	chr4:37632656-37634887	Cord	0.524857954545455	0	0.0497159090909091	0	5	0	0.71	153	704		-	CHX -SHY5Y, SMG1i -SHY5Y				NMD rescued		non-NMD rescued
LINC01503	chr9:129337959-129338792	Motor Cortex	0.524719101123596	0	0.049438202247191	0	4	0	0.9	89	445		+	Ferguson-HeLA, Brown-i3Cortical, Humphrey-i3Cortical, Seddighi-i3Cortical
ACBD3	chr1:226156780-226159184	Cord	0.524147727272727	0	0.0482954545454545	0	8	0	1.14	153	704		-	Brown-SHSY5Y, Brown-SKNBE2, CHX -SHY5Y				non-NMD rescued
ADNP2	chr18:80132377-80133103	Motor Cortex	0.523595505617978	0	0.0471910112359551	0	3	0	0.67	89	445	TRUE	+	CHX -SHY5Y				Dark cryptic
ZNF826P	chr19:20409956-20424786	Motor Cortex	0.523595505617978	0	0.0471910112359551	0	5	0	1.12	89	445		-	Brown-i3Cortical, Brown-SHSY5Y, Humphrey-i3Cortical, Melamed-SHSY5Y, Seddighi-i3Cortical, UPF1 - i3Cortical, CHX -SHY5Y, curve_experiments	Early	Early	Early	non-NMD rescued	non-NMD rescued
ETV5	chr3:186104572-186105305	Motor Cortex	0.523595505617978	0	0.0471910112359551	0	7	0	1.57	89	445		-	Ferguson-HeLA, Brown-i3Cortical, Humphrey-i3Cortical, Seddighi-i3Cortical, UPF1 - i3Cortical, CHX -SHY5Y, SMG1i -SHY5Y				NMD rescued	non-NMD rescued	Dark cryptic
RELL1	chr4:37631523-37632552	Motor Cortex	0.523595505617978	0	0.0471910112359551	0	6	0	1.35	89	445		-	CHX -SHY5Y, SMG1i -SHY5Y, curve_experiments	Late		Late	NMD rescued		non-NMD rescued
GNG8	chr19:46634725-46636050	Cord	0.5234375	0	0.046875	0	2	0	0.28	153	704		-	SMG1i -SHY5Y, curve_experiments	Early		Early			non-NMD rescued
MBNL2	chr13:97334440-97338647	Cord	0.522727272727273	0	0.0454545454545455	0	4	0	0.57	153	704		+	Brown-i3Cortical, Seddighi-i3Cortical, Vargas-i3LMN, CHX -SHY5Y				non-NMD rescued
SVEP1	chr9:110428391-110429143	Motor Cortex	0.52247191011236	0	0.0449438202247191	0	4	0	0.9	89	445		-	Seddighi-i3Cortical
NSMCE4A	chr10:121971069-121973512	FTD frontal/temporal	0.521428571428571	0	0.0428571428571429	0	0	0	0	130	70		-	Vargas-i3LMN
ADARB2	chr10:1376218-1379074	FTD frontal/temporal	0.521428571428571	0	0.0428571428571429	0	2	0	2.86	130	70		-	Ferguson-HeLA, Brown-i3Cortical, Seddighi-i3Cortical, UPF1 - i3Cortical					non-NMD rescued
TRAF3	chr14:102876525-102878240	FTD frontal/temporal	0.521428571428571	0	0.0428571428571429	0	1	0	1.43	130	70		+	Ferguson-HeLA, Humphrey-i3Cortical, Vargas-i3LMN, UPF1 - i3Cortical, CHX -SHY5Y				NMD rescued	Dark cryptic
TRAF3	chr14:102878329-102886189	FTD frontal/temporal	0.521428571428571	0	0.0428571428571429	0	1	0	1.43	130	70		+	Ferguson-HeLA, UPF1 - i3Cortical, CHX -SHY5Y				NMD rescued	NMD rescued
RP11-356K23.1	chr14:89350808-89356668	FTD frontal/temporal	0.521428571428571	0	0.0428571428571429	0	1	0	1.43	130	70		+	Seddighi-i3Cortical					NMD rescued
STRA6	chr15:74193922-74195652	FTD frontal/temporal	0.521428571428571	0	0.0428571428571429	0	1	0	1.43	130	70		-	Brown-SKNBE2
SLC26A11	chr17:80252461-80252625	FTD frontal/temporal	0.521428571428571	0	0.0428571428571429	0	0	0	0	130	70	TRUE	+	SMG1i -SHY5Y						Dark cryptic
RFXANK	chr19:19197336-19197521	FTD frontal/temporal	0.521428571428571	0	0.0428571428571429	0	0	0	0	130	70	TRUE	+	SMG1i -SHY5Y						Dark cryptic
EPHA8	chr1:22581487-22586480	FTD frontal/temporal	0.521428571428571	0	0.0428571428571429	0	0	0	0	130	70		+	UPF1 - i3Cortical					non-NMD rescued
TFAP2E	chr1:35589133-35589930	FTD frontal/temporal	0.521428571428571	0	0.0428571428571429	0	0	0	0	130	70		+	Brown-i3Cortical, Seddighi-i3Cortical
NPHP4	chr1:5887466-5890469	FTD frontal/temporal	0.521428571428571	0	0.0428571428571429	0	0	0	0	130	70	TRUE	-	SMG1i -SHY5Y						Dark cryptic
ETV5	chr3:186104572-186105305	FTD frontal/temporal	0.521428571428571	0	0.0428571428571429	0	0	0	0	130	70		-	Ferguson-HeLA, Brown-i3Cortical, Humphrey-i3Cortical, Seddighi-i3Cortical, UPF1 - i3Cortical, CHX -SHY5Y, SMG1i -SHY5Y				NMD rescued	non-NMD rescued	Dark cryptic
TTYH3	chr7:2656534-2661668	FTD frontal/temporal	0.521428571428571	0	0.0428571428571429	0	0	0	0	130	70		+	Ferguson-HeLA
SVEP1	chr9:110427758-110428119	FTD frontal/temporal	0.521428571428571	0	0.0428571428571429	0	0	0	0	130	70		-	Seddighi-i3Cortical
LINC01503	chr9:129336988-129337785	FTD frontal/temporal	0.521428571428571	0	0.0428571428571429	0	1	0	1.43	130	70		+	Brown-i3Cortical, Humphrey-i3Cortical, Seddighi-i3Cortical
LINGO1	chr15:77735053-77756560	Motor Cortex	0.520224719101124	0	0.0404494382022472	0	2	0	0.45	89	445		-	Seddighi-i3Cortical, UPF1 - i3Cortical					non-NMD rescued
NPHP4	chr1:5887466-5890469	Cord	0.519176136363636	0	0.0383522727272727	0	5	0	0.71	153	704	TRUE	-	SMG1i -SHY5Y						Dark cryptic
RELL1	chr4:37632656-37634887	Motor Cortex	0.519101123595506	0	0.0382022471910112	0	2	0	0.45	89	445		-	CHX -SHY5Y, SMG1i -SHY5Y				NMD rescued		non-NMD rescued
KDM1B	chr6:18213781-18214509	Motor Cortex	0.519101123595506	0	0.0382022471910112	0	3	0	0.67	89	445	TRUE	+	CHX -SHY5Y				Dark cryptic
UNC13A	chr19:17641556-17642414	Cord	0.518465909090909	0	0.0369318181818182	0	4	0	0.57	153	704		-	Appocher-SKNBE2, Brown-i3Cortical, Brown-SKNBE2, Humphrey-i3Cortical, Seddighi-i3Cortical, Vargas-i3LMN, UPF1 - i3Cortical, CHX -SHY5Y, SMG1i -SHY5Y, curve_experiments	Early	Early	Early	NMD rescued	NMD rescued	NMD rescued
CSAD	chr12:53160319-53161273	Motor Cortex	0.517977528089888	0	0.0359550561797753	0	3	0	0.67	89	445		-	CHX -SHY5Y				NMD rescued
ZNF826P	chr19:20409956-20417666	Motor Cortex	0.517977528089888	0	0.0359550561797753	0	2	0	0.45	89	445		-	CHX -SHY5Y, curve_experiments	Early		Early	non-NMD rescued
SHANK1	chr19:50708843-50711371	Motor Cortex	0.517977528089888	0	0.0359550561797753	0	0	0	0	89	445		-	Humphrey-i3Cortical
ERI3	chr1:44226003-44247939	Motor Cortex	0.517977528089888	0	0.0359550561797753	0	2	0	0.45	89	445	TRUE	-	CHX -SHY5Y				Dark cryptic
C20orf194	chr20:3343731-3344641	Motor Cortex	0.517977528089888	0	0.0359550561797753	0	1	0	0.22	89	445		-	Brown-i3Cortical, Seddighi-i3Cortical, UPF1 - i3Cortical, CHX -SHY5Y	Late	Late		Dark cryptic	non-NMD rescued
IFT122	chr3:129483682-129483926	Motor Cortex	0.517977528089888	0	0.0359550561797753	0	3	0	0.67	89	445		+	Ferguson-HeLA, Brown-i3Cortical, Seddighi-i3Cortical, UPF1 - i3Cortical, CHX -SHY5Y, SMG1i -SHY5Y, curve_experiments	Intermediate	Intermediate		NMD rescued	non-NMD rescued	Dark cryptic
MGAT1	chr5:180809076-180809795	Motor Cortex	0.517977528089888	0	0.0359550561797753	0	1	0	0.22	89	445		-	Ferguson-HeLA, Brown-i3Cortical, Humphrey-i3Cortical, Seddighi-i3Cortical, UPF1 - i3Cortical, SMG1i -SHY5Y, curve_experiments	Intermediate	Intermediate	Intermediate		non-NMD rescued	non-NMD rescued
PCSK1N	chrX:48834590-48835419	Motor Cortex	0.517977528089888	0	0.0359550561797753	0	4	0	0.9	89	445		-	UPF1 - i3Cortical, SMG1i -SHY5Y					Dark cryptic	Dark cryptic
C20orf194	chr20:3343731-3344641	Cord	0.517755681818182	0	0.0355113636363636	0	4	0	0.57	153	704		-	Brown-i3Cortical, Seddighi-i3Cortical, UPF1 - i3Cortical, CHX -SHY5Y	Late	Late		Dark cryptic	non-NMD rescued
ATG4B	chr2:241668985-241670726	Cord	0.517755681818182	0	0.0355113636363636	0	5	0	0.71	153	704		+	Ferguson-HeLA, Brown-i3Cortical, Brown-i3Cortical, Brown-SKNBE2, Brown-SKNBE2, Humphrey-i3Cortical, Melamed-SHSY5Y, Seddighi-i3Cortical, Seddighi-i3Cortical, Vargas-i3LMN, UPF1 - i3Cortical, CHX -SHY5Y, SMG1i -SHY5Y, curve_experiments	Early	Early	Early	NMD rescued	NMD rescued	NMD rescued
FOXK1	chr7:4737421-4740838	Cord	0.517755681818182	0	0.0355113636363636	0	6	0	0.85	153	704		+	Brown-i3Cortical, Humphrey-i3Cortical, Seddighi-i3Cortical, Vargas-i3LMN, UPF1 - i3Cortical, CHX -SHY5Y, SMG1i -SHY5Y				NMD rescued	non-NMD rescued	Dark cryptic
PRELID3A	chr18:12430292-12431150	Cord	0.517045454545455	0	0.0340909090909091	0	2	0	0.28	153	704		+	Brown-i3Cortical, Seddighi-i3Cortical, UPF1 - i3Cortical, CHX -SHY5Y, curve_experiments	Early		Early	NMD rescued	non-NMD rescued
MADD	chr11:47325032-47328658	Motor Cortex	0.51685393258427	0	0.0337078651685393	0	3	0	0.67	89	445		+	Humphrey-i3Cortical, Humphrey-i3Cortical, Klim-MotorNeuron, Seddighi-i3Cortical, Seddighi-i3Cortical, Vargas-i3LMN, Vargas-i3LMN, UPF1 - i3Cortical, CHX -SHY5Y, curve_experiments	Early	Early	Early	Dark cryptic	non-NMD rescued
PTPRT	chr20:42098552-42099129	Motor Cortex	0.51685393258427	0	0.0337078651685393	0	3	0	0.67	89	445		-	Brown-i3Cortical, Seddighi-i3Cortical
MTMR3	chr22:29988927-29991504	Motor Cortex	0.51685393258427	0	0.0337078651685393	0	1	0	0.22	89	445	TRUE	+	CHX -SHY5Y				Dark cryptic
NUP188	chr9:128952846-128956141	Motor Cortex	0.51685393258427	0	0.0337078651685393	0	0	0	0	89	445		+	Ferguson-HeLA, Brown-i3Cortical, Humphrey-i3Cortical, Seddighi-i3Cortical, Vargas-i3LMN, UPF1 - i3Cortical, CHX -SHY5Y, SMG1i -SHY5Y, curve_experiments	Intermediate	Late	Intermediate	non-NMD rescued	non-NMD rescued	NMD rescued
NSMCE4A	chr10:121971069-121973512	Cord	0.516335227272727	0	0.0326704545454545	0	2	0	0.28	153	704		-	Vargas-i3LMN
MADD	chr11:47325032-47328658	Cord	0.516335227272727	0	0.0326704545454545	0	2	0	0.28	153	704		+	Humphrey-i3Cortical, Humphrey-i3Cortical, Klim-MotorNeuron, Seddighi-i3Cortical, Seddighi-i3Cortical, Vargas-i3LMN, Vargas-i3LMN, UPF1 - i3Cortical, CHX -SHY5Y, curve_experiments	Early	Early	Early	Dark cryptic	non-NMD rescued
TAOK1	chr17:29534928-29542561	Cord	0.516335227272727	0	0.0326704545454545	0	4	0	0.57	153	704		+	Humphrey-i3Cortical, Vargas-i3LMN, UPF1 - i3Cortical, CHX -SHY5Y				non-NMD rescued	NMD rescued
ATG4B	chr2:241668685-241668875	Cord	0.516335227272727	0	0.0326704545454545	0	4	0	0.57	153	704		+	Brown-i3Cortical, Humphrey-i3Cortical, Seddighi-i3Cortical, Vargas-i3LMN, UPF1 - i3Cortical, CHX -SHY5Y, SMG1i -SHY5Y, curve_experiments	Early	Early	Early	NMD rescued	non-NMD rescued	non-NMD rescued
SDHAF3	chr7:97136467-97142673	Cord	0.516335227272727	0	0.0326704545454545	0	1	0	0.14	153	704		+	Brown-SHSY5Y
BICC1	chr10:58798560-58800194	Motor Cortex	0.515730337078652	0	0.0314606741573034	0	1	0	0.22	89	445		+	curve_experiments	Early	Intermediate	Early
TRAF3	chr14:102878329-102886189	Motor Cortex	0.515730337078652	0	0.0314606741573034	0	1	0	0.22	89	445		+	Ferguson-HeLA, UPF1 - i3Cortical, CHX -SHY5Y				NMD rescued	NMD rescued
MEIS2	chr15:37095614-37097934	Motor Cortex	0.515730337078652	0	0.0314606741573034	0	6	0	1.35	89	445		-	Melamed-SHSY5Y, CHX -SHY5Y				NMD rescued
PRELID3A	chr18:12429436-12430178	Motor Cortex	0.515730337078652	0	0.0314606741573034	0	2	0	0.45	89	445		+	Brown-i3Cortical, Seddighi-i3Cortical, CHX -SHY5Y, SMG1i -SHY5Y				NMD rescued		NMD rescued
MIR3659HG	chr1:38089613-38102417	Motor Cortex	0.515730337078652	0	0.0314606741573034	0	1	0	0.22	89	445		+	Seddighi-i3Cortical
PTPRT	chr20:42099289-42102124	Motor Cortex	0.515730337078652	0	0.0314606741573034	0	1	0	0.22	89	445		-	Brown-i3Cortical, Seddighi-i3Cortical
DNMT3A	chr2:25237005-25237139	Motor Cortex	0.515730337078652	0	0.0314606741573034	0	4	0	0.9	89	445		-	Appocher-SKNBE2, Brown-SKNBE2, CHX -SHY5Y, SMG1i -SHY5Y, curve_experiments	Intermediate	Intermediate	Intermediate	NMD rescued		Dark cryptic
MATK	chr19:3785286-3785613	Cord	0.515625	0	0.03125	0	3	0	0.43	153	704		-	Ferguson-HeLA
NUP188	chr9:128956174-128956350	Cord	0.514914772727273	0	0.0298295454545455	0	4	0	0.57	153	704		+	Ferguson-HeLA, Brown-i3Cortical, Humphrey-i3Cortical, Seddighi-i3Cortical, Vargas-i3LMN, UPF1 - i3Cortical, CHX -SHY5Y, SMG1i -SHY5Y, curve_experiments	Intermediate	Late	Intermediate	non-NMD rescued	non-NMD rescued	NMD rescued
KIAA1549L	chr11:33609966-33617676	Motor Cortex	0.514606741573034	0	0.0292134831460674	0	3	0	0.67	89	445		+	UPF1 - i3Cortical					non-NMD rescued
TRAF3	chr14:102876525-102878240	Motor Cortex	0.514606741573034	0	0.0292134831460674	0	2	0	0.45	89	445		+	Ferguson-HeLA, Humphrey-i3Cortical, Vargas-i3LMN, UPF1 - i3Cortical, CHX -SHY5Y				NMD rescued	Dark cryptic
HAUS2	chr15:42565880-42566607	Motor Cortex	0.514606741573034	0	0.0292134831460674	0	0	0	0	89	445		+	Appocher-SKNBE2, UPF1 - i3Cortical, CHX -SHY5Y, SMG1i -SHY5Y, curve_experiments	Intermediate	Late	Intermediate	non-NMD rescued	NMD rescued	Dark cryptic
KIAA0753	chr17:6580975-6589779	Motor Cortex	0.514606741573034	0	0.0292134831460674	0	3	0	0.67	89	445		-	Ferguson-HeLA, Brown-i3Cortical, Humphrey-i3Cortical, Seddighi-i3Cortical, Vargas-i3LMN, UPF1 - i3Cortical, CHX -SHY5Y, curve_experiments	Intermediate	Late	Intermediate	non-NMD rescued	NMD rescued
MGAT5B	chr17:76933297-76937229	Motor Cortex	0.514606741573034	0	0.0292134831460674	0	2	0	0.45	89	445		+	Brown-i3Cortical, Humphrey-i3Cortical, Seddighi-i3Cortical, Vargas-i3LMN, UPF1 - i3Cortical, SMG1i -SHY5Y, curve_experiments	Early	Early	Early		non-NMD rescued	NMD rescued
ANP32E	chr1:150231926-150236076	Motor Cortex	0.514606741573034	0	0.0292134831460674	0	2	0	0.45	89	445		-	Ferguson-HeLA
ADA	chr20:44622930-44629047	Motor Cortex	0.514606741573034	0	0.0292134831460674	0	1	0	0.22	89	445		-	Brown-SHSY5Y, Brown-SHSY5Y
TRAPPC12	chr2:3457693-3458462	Motor Cortex	0.514606741573034	0	0.0292134831460674	0	2	0	0.45	89	445		+	Brown-SKNBE2, Humphrey-i3Cortical, Melamed-SHSY5Y, Seddighi-i3Cortical, Vargas-i3LMN, Vargas-i3LMN, UPF1 - i3Cortical, CHX -SHY5Y, SMG1i -SHY5Y, curve_experiments	Intermediate	Early	Intermediate	NMD rescued	non-NMD rescued	NMD rescued
CDK19	chr6:110622912-110623363	Motor Cortex	0.514606741573034	0	0.0292134831460674	0	2	0	0.45	89	445	TRUE	-	CHX -SHY5Y				Dark cryptic
ADCY8	chr8:130904042-130908924	Motor Cortex	0.514606741573034	0	0.0292134831460674	0	2	0	0.45	89	445		-	Humphrey-i3Cortical, Seddighi-i3Cortical, Vargas-i3LMN, UPF1 - i3Cortical					non-NMD rescued
PSD	chr10:102418046-102418701	FTD frontal/temporal	0.514285714285714	0	0.0285714285714286	0	0	0	0	130	70		-	Brown-i3Cortical, Brown-SKNBE2, Humphrey-i3Cortical, Klim-MotorNeuron, Seddighi-i3Cortical, Vargas-i3LMN, UPF1 - i3Cortical, CHX -SHY5Y, SMG1i -SHY5Y, curve_experiments	Intermediate		Intermediate	NMD rescued	non-NMD rescued	non-NMD rescued
ADARB2	chr10:1363917-1376104	FTD frontal/temporal	0.514285714285714	0	0.0285714285714286	0	0	0	0	130	70		-	Ferguson-HeLA
PYROXD2	chr10:98400257-98402419	FTD frontal/temporal	0.514285714285714	0	0.0285714285714286	0	0	0	0	130	70		-	Humphrey-i3Cortical
TMEM117	chr12:43836884-43844624	FTD frontal/temporal	0.514285714285714	0	0.0285714285714286	0	0	0	0	130	70		+	Brown-SKNBE2, Seddighi-i3Cortical, curve_experiments	Early	Early	Early
HAUS2	chr15:42565880-42566607	FTD frontal/temporal	0.514285714285714	0	0.0285714285714286	0	0	0	0	130	70		+	Appocher-SKNBE2, UPF1 - i3Cortical, CHX -SHY5Y, SMG1i -SHY5Y, curve_experiments	Intermediate	Late	Intermediate	non-NMD rescued	NMD rescued	Dark cryptic
STRA6	chr15:74191491-74193067	FTD frontal/temporal	0.514285714285714	0	0.0285714285714286	0	1	0	1.43	130	70		-	Melamed-SHSY5Y, SMG1i -SHY5Y, curve_experiments	Early	Early	Early			non-NMD rescued
CORO7-PAM16	chr16:4365545-4367298	FTD frontal/temporal	0.514285714285714	0	0.0285714285714286	0	0	0	0	130	70	TRUE	-	CHX -SHY5Y, SMG1i -SHY5Y				Dark cryptic		Dark cryptic
NKD1	chr16:50608360-50620845	FTD frontal/temporal	0.514285714285714	0	0.0285714285714286	0	0	0	0	130	70		+	Seddighi-i3Cortical, UPF1 - i3Cortical					non-NMD rescued
WDR90	chr16:655703-656732	FTD frontal/temporal	0.514285714285714	0	0.0285714285714286	0	0	0	0	130	70	TRUE	+	CHX -SHY5Y				Dark cryptic
PIEZO1	chr16:88735536-88736148	FTD frontal/temporal	0.514285714285714	0	0.0285714285714286	0	1	0	1.43	130	70		-	Ferguson-HeLA
ACSF2	chr17:50461686-50461820	FTD frontal/temporal	0.514285714285714	0	0.0285714285714286	0	1	0	1.43	130	70		+	Ferguson-HeLA, Humphrey-i3Cortical, UPF1 - i3Cortical, CHX -SHY5Y, SMG1i -SHY5Y, curve_experiments	Early	Intermediate	Early	non-NMD rescued	non-NMD rescued	non-NMD rescued
ACSF2	chr17:50461885-50462184	FTD frontal/temporal	0.514285714285714	0	0.0285714285714286	0	0	0	0	130	70		+	Ferguson-HeLA, Humphrey-i3Cortical, UPF1 - i3Cortical, CHX -SHY5Y, SMG1i -SHY5Y, curve_experiments	Early	Intermediate	Early	non-NMD rescued	non-NMD rescued	non-NMD rescued
DLGAP1	chr18:4147667-4151180	FTD frontal/temporal	0.514285714285714	0	0.0285714285714286	0	1	0	1.43	130	70		-	Brown-i3Cortical, Humphrey-i3Cortical, Seddighi-i3Cortical, Vargas-i3LMN, UPF1 - i3Cortical					non-NMD rescued
ATP9B	chr18:79146701-79154504	FTD frontal/temporal	0.514285714285714	0	0.0285714285714286	0	0	0	0	130	70	TRUE	+	SMG1i -SHY5Y						Dark cryptic
RP11-54O7.16	chr1:908212-915750	FTD frontal/temporal	0.514285714285714	0	0.0285714285714286	0	1	0	1.43	130	70		+	Brown-SHSY5Y
SLC24A3	chr20:19585544-19612044	FTD frontal/temporal	0.514285714285714	0	0.0285714285714286	0	1	0	1.43	130	70		+	Vargas-i3LMN
RALGAPA2	chr20:20472956-20490914	FTD frontal/temporal	0.514285714285714	0	0.0285714285714286	0	0	0	0	130	70		-	Humphrey-i3Cortical, Seddighi-i3Cortical, Vargas-i3LMN, UPF1 - i3Cortical					non-NMD rescued
RALGAPA2	chr20:20491538-20495117	FTD frontal/temporal	0.514285714285714	0	0.0285714285714286	0	1	0	1.43	130	70		-	Seddighi-i3Cortical
SMPD4	chr2:130173354-130174914	FTD frontal/temporal	0.514285714285714	0	0.0285714285714286	0	1	0	1.43	130	70		-	Appocher-SKNBE2
DGKD	chr2:233437479-233437554	FTD frontal/temporal	0.514285714285714	0	0.0285714285714286	0	0	0	0	130	70	TRUE	+	SMG1i -SHY5Y						Dark cryptic
KALRN	chr3:124664330-124666449	FTD frontal/temporal	0.514285714285714	0	0.0285714285714286	0	0	0	0	130	70		+	Brown-i3Cortical, Seddighi-i3Cortical, Vargas-i3LMN
CELSR3	chr3:48643680-48644716	FTD frontal/temporal	0.514285714285714	0	0.0285714285714286	0	0	0	0	130	70		-	Brown-SHSY5Y, Brown-SHSY5Y, Brown-SKNBE2
TENM3	chr4:182598822-182600924	FTD frontal/temporal	0.514285714285714	0	0.0285714285714286	0	1	0	1.43	130	70		+	Brown-SKNBE2, curve_experiments	Late	Late
LINC02506	chr4:32157136-32157956	FTD frontal/temporal	0.514285714285714	0	0.0285714285714286	0	2	0	2.86	130	70		+	Humphrey-i3Cortical, Seddighi-i3Cortical
CDK7	chr5:69259936-69261323	FTD frontal/temporal	0.514285714285714	0	0.0285714285714286	0	1	0	1.43	130	70		+	CHX -SHY5Y				NMD rescued
IGF2R	chr6:160060785-160061503	FTD frontal/temporal	0.514285714285714	0	0.0285714285714286	0	0	0	0	130	70	TRUE	+	CHX -SHY5Y				Dark cryptic
FOXK1	chr7:4682868-4737318	FTD frontal/temporal	0.514285714285714	0	0.0285714285714286	0	0	0	0	130	70		+	Brown-i3Cortical, Humphrey-i3Cortical, Seddighi-i3Cortical, Vargas-i3LMN, CHX -SHY5Y, SMG1i -SHY5Y				NMD rescued		Dark cryptic
ABCD1	chrX:153740237-153740305	FTD frontal/temporal	0.514285714285714	0	0.0285714285714286	0	1	0	1.43	130	70		+	Ferguson-HeLA, Brown-i3Cortical, Humphrey-i3Cortical, CHX -SHY5Y, curve_experiments	Late	Intermediate	Late	non-NMD rescued
NADSYN1	chr11:71485324-71485542	Motor Cortex	0.513483146067416	0	0.0269662921348315	0	2	0	0.45	89	445		+	Brown-i3Cortical, Humphrey-i3Cortical, Seddighi-i3Cortical, Vargas-i3LMN, UPF1 - i3Cortical, SMG1i -SHY5Y					non-NMD rescued	Dark cryptic
SLCO1A2	chr12:21295443-21295597	Motor Cortex	0.513483146067416	0	0.0269662921348315	0	2	0	0.45	89	445		-	UPF1 - i3Cortical					non-NMD rescued
CIAO3	chr16:733159-733466	Motor Cortex	0.513483146067416	0	0.0269662921348315	0	0	0	0	89	445		-	CHX -SHY5Y				NMD rescued
SHMT1	chr17:18343050-18347496	Motor Cortex	0.513483146067416	0	0.0269662921348315	0	0	0	0	89	445		-	CHX -SHY5Y				NMD rescued
LDLRAD4	chr18:13438384-13445160	Motor Cortex	0.513483146067416	0	0.0269662921348315	0	0	0	0	89	445		+	Seddighi-i3Cortical
RALGAPA2	chr20:20472956-20490914	Motor Cortex	0.513483146067416	0	0.0269662921348315	0	2	0	0.45	89	445		-	Humphrey-i3Cortical, Seddighi-i3Cortical, Vargas-i3LMN, UPF1 - i3Cortical					non-NMD rescued
RANBP17	chr5:171265847-171271151	Motor Cortex	0.513483146067416	0	0.0269662921348315	0	1	0	0.22	89	445		+	Brown-i3Cortical, Humphrey-i3Cortical, Seddighi-i3Cortical
SEPTIN7P2	chr7:45729026-45735607	Motor Cortex	0.513483146067416	0	0.0269662921348315	0	3	0	0.67	89	445		-	Humphrey-i3Cortical, Seddighi-i3Cortical, UPF1 - i3Cortical					non-NMD rescued
WASL	chr7:123684580-123688997	Cord	0.512784090909091	0	0.0255681818181818	0	0	0	0	153	704		-	Ferguson-HeLA, Humphrey-i3Cortical
FOXK1	chr7:4682868-4737318	Cord	0.512784090909091	0	0.0255681818181818	0	5	0	0.71	153	704		+	Brown-i3Cortical, Humphrey-i3Cortical, Seddighi-i3Cortical, Vargas-i3LMN, CHX -SHY5Y, SMG1i -SHY5Y				NMD rescued		Dark cryptic
SLC26A11	chr17:80252461-80252625	Motor Cortex	0.512359550561798	0	0.0247191011235955	0	3	0	0.67	89	445	TRUE	+	SMG1i -SHY5Y						Dark cryptic
OBSCN	chr1:228288888-228294152	Motor Cortex	0.512359550561798	0	0.0247191011235955	0	1	0	0.22	89	445		+	Brown-SHSY5Y, Brown-SKNBE2
PLXNB1	chr3:48411036-48411824	Motor Cortex	0.512359550561798	0	0.0247191011235955	0	2	0	0.45	89	445		-	Ferguson-HeLA
SHQ1	chr3:72763014-72792916	Motor Cortex	0.512359550561798	0	0.0247191011235955	0	1	0	0.22	89	445		-	Brown-i3Cortical, Humphrey-i3Cortical, Seddighi-i3Cortical, Vargas-i3LMN, UPF1 - i3Cortical, CHX -SHY5Y				non-NMD rescued	NMD rescued
KDM1B	chr6:18214678-18215007	Motor Cortex	0.512359550561798	0	0.0247191011235955	0	3	0	0.67	89	445	TRUE	+	CHX -SHY5Y				Dark cryptic
MSH5-SAPCD1	chr6:31743170-31744190	Motor Cortex	0.512359550561798	0	0.0247191011235955	0	2	0	0.45	89	445		+	Brown-SKNBE2
ERICH1	chr8:671761-671820	Motor Cortex	0.512359550561798	0	0.0247191011235955	0	1	0	0.22	89	445		-	Brown-SHSY5Y
SUN1	chr7:892418-895334	Cord	0.511363636363636	0	0.0227272727272727	0	3	0	0.43	153	704		+	UPF1 - i3Cortical, CHX -SHY5Y				NMD rescued	NMD rescued
MBNL2	chr13:97334440-97338647	Motor Cortex	0.51123595505618	0	0.0224719101123596	0	1	0	0.22	89	445		+	Brown-i3Cortical, Seddighi-i3Cortical, Vargas-i3LMN, CHX -SHY5Y				non-NMD rescued
RAMP2-AS1	chr17:42760318-42760426	Motor Cortex	0.51123595505618	0	0.0224719101123596	0	2	0	0.45	89	445		-	Brown-SHSY5Y
DLGAP1	chr18:4147667-4151180	Motor Cortex	0.51123595505618	0	0.0224719101123596	0	2	0	0.45	89	445		-	Brown-i3Cortical, Humphrey-i3Cortical, Seddighi-i3Cortical, Vargas-i3LMN, UPF1 - i3Cortical					non-NMD rescued
LINC01184	chr5:127966928-127992469	Motor Cortex	0.51123595505618	0	0.0224719101123596	0	2	0	0.45	89	445		-	CHX -SHY5Y				non-NMD rescued
FAM114A2	chr5:154034967-154037438	Motor Cortex	0.51123595505618	0	0.0224719101123596	0	1	0	0.22	89	445		-	Ferguson-HeLA, Brown-SHSY5Y, CHX -SHY5Y				Dark cryptic
KCNIP1	chr5:170669660-170718758	Motor Cortex	0.51123595505618	0	0.0224719101123596	0	5	0	1.12	89	445		+	Brown-i3Cortical, Humphrey-i3Cortical, Seddighi-i3Cortical
KDM1B	chr6:18213781-18214506	Motor Cortex	0.51123595505618	0	0.0224719101123596	0	2	0	0.45	89	445		+	CHX -SHY5Y				NMD rescued
SUN1	chr7:892418-895334	Motor Cortex	0.51123595505618	0	0.0224719101123596	0	3	0	0.67	89	445		+	UPF1 - i3Cortical, CHX -SHY5Y				NMD rescued	NMD rescued
PHF2	chr9:93661646-93662907	Motor Cortex	0.51123595505618	0	0.0224719101123596	0	1	0	0.22	89	445	TRUE	+	CHX -SHY5Y				Dark cryptic
ABCC4	chr13:95116001-95157161	Motor Cortex	0.510112359550562	0	0.0202247191011236	0	2	0	0.45	89	445		-	CHX -SHY5Y				NMD rescued
CELF5	chr19:3278110-3278231	Motor Cortex	0.510112359550562	0	0.0202247191011236	0	3	0	0.67	89	445		+	Humphrey-i3Cortical, UPF1 - i3Cortical					NMD rescued
ACBD3	chr1:226156780-226159184	Motor Cortex	0.510112359550562	0	0.0202247191011236	0	2	0	0.45	89	445		-	Brown-SHSY5Y, Brown-SKNBE2, CHX -SHY5Y				non-NMD rescued
EPC2	chr2:148769289-148770792	Motor Cortex	0.510112359550562	0	0.0202247191011236	0	1	0	0.22	89	445	TRUE	+	CHX -SHY5Y				Dark cryptic
FAM114A2	chr5:154037455-154038857	Motor Cortex	0.510112359550562	0	0.0202247191011236	0	1	0	0.22	89	445		-	Ferguson-HeLA, Brown-i3Cortical
ATXN7L1	chr7:105784620-105788604	Motor Cortex	0.510112359550562	0	0.0202247191011236	0	2	0	0.45	89	445		-	Brown-SHSY5Y
YKT6	chr7:44208198-44210866	Motor Cortex	0.510112359550562	0	0.0202247191011236	0	0	0	0	89	445		+	SMG1i -SHY5Y						Dark cryptic
RBPMS	chr8:30544624-30549500	Motor Cortex	0.510112359550562	0	0.0202247191011236	0	0	0	0	89	445		+	Vargas-i3LMN
HAUS2	chr15:42565880-42566607	Cord	0.509943181818182	0	0.0198863636363636	0	2	0	0.28	153	704		+	Appocher-SKNBE2, UPF1 - i3Cortical, CHX -SHY5Y, SMG1i -SHY5Y, curve_experiments	Intermediate	Late	Intermediate	non-NMD rescued	NMD rescued	Dark cryptic
EPG5	chr18:45901167-45903940	Cord	0.509943181818182	0	0.0198863636363636	0	9	0	1.28	153	704		-	curve_experiments	Intermediate		Intermediate
CELF5	chr19:3278316-3281199	Cord	0.509943181818182	0	0.0198863636363636	0	2	0	0.28	153	704		+	Brown-i3Cortical, Humphrey-i3Cortical, Seddighi-i3Cortical, Vargas-i3LMN, UPF1 - i3Cortical					non-NMD rescued
DNMT3A	chr2:25237005-25237139	Cord	0.509943181818182	0	0.0198863636363636	0	2	0	0.28	153	704		-	Appocher-SKNBE2, Brown-SKNBE2, CHX -SHY5Y, SMG1i -SHY5Y, curve_experiments	Intermediate	Intermediate	Intermediate	NMD rescued		Dark cryptic
FAM114A2	chr5:154037455-154038388	Cord	0.509943181818182	0	0.0198863636363636	0	0	0	0	153	704		-	Seddighi-i3Cortical, UPF1 - i3Cortical, CHX -SHY5Y, curve_experiments	Early		Early	Dark cryptic	non-NMD rescued
RP11-286N22.8	chr11:61438113-61469270	Cord	0.509232954545455	0	0.0184659090909091	0	1	0	0.14	153	704		+	Seddighi-i3Cortical
P2RY6	chr11:73264649-73296485	Cord	0.509232954545455	0	0.0184659090909091	0	2	0	0.28	153	704		+	Appocher-SKNBE2
TUBGCP3	chr13:112522509-112545699	Cord	0.509232954545455	0	0.0184659090909091	0	2	0	0.28	153	704		-	CHX -SHY5Y, SMG1i -SHY5Y				NMD rescued		Dark cryptic
LINC00648	chr14:47768910-47789906	Cord	0.509232954545455	0	0.0184659090909091	0	4	0	0.57	153	704		-	curve_experiments	Early	Early
PKN1	chr19:14446561-14450088	Cord	0.509232954545455	0	0.0184659090909091	0	2	0	0.28	153	704		+	Ferguson-HeLA, Appocher-SKNBE2, Brown-i3Cortical, Brown-SHSY5Y, Brown-SKNBE2, Melamed-SHSY5Y, UPF1 - i3Cortical, CHX -SHY5Y, SMG1i -SHY5Y, curve_experiments	Intermediate		Intermediate	NMD rescued	Dark cryptic	NMD rescued
UNC13A	chr19:17653320-17655274	Cord	0.509232954545455	0	0.0184659090909091	0	2	0	0.28	153	704		-	CHX -SHY5Y, curve_experiments	Intermediate	Early	Intermediate	non-NMD rescued
SHANK1	chr19:50708843-50711371	Cord	0.509232954545455	0	0.0184659090909091	0	1	0	0.14	153	704		-	Humphrey-i3Cortical
AGRN	chr1:1045080-1045161	Cord	0.509232954545455	0	0.0184659090909091	0	6	0	0.85	153	704		+	Ferguson-HeLA
IGSF21	chr1:18228010-18281081	Cord	0.509232954545455	0	0.0184659090909091	0	4	0	0.57	153	704		+	Brown-i3Cortical, Humphrey-i3Cortical, Seddighi-i3Cortical, Vargas-i3LMN, UPF1 - i3Cortical					non-NMD rescued
RALGAPA2	chr20:20491538-20495117	Cord	0.509232954545455	0	0.0184659090909091	0	2	0	0.28	153	704		-	Seddighi-i3Cortical
PSD	chr10:102418046-102418701	Motor Cortex	0.508988764044944	0	0.0179775280898876	0	2	0	0.45	89	445		-	Brown-i3Cortical, Brown-SKNBE2, Humphrey-i3Cortical, Klim-MotorNeuron, Seddighi-i3Cortical, Vargas-i3LMN, UPF1 - i3Cortical, CHX -SHY5Y, SMG1i -SHY5Y, curve_experiments	Intermediate		Intermediate	NMD rescued	non-NMD rescued	non-NMD rescued
ALKBH8	chr11:107522555-107523164	Motor Cortex	0.508988764044944	0	0.0179775280898876	0	2	0	0.45	89	445		-	Brown-SHSY5Y
TMEM117	chr12:43836884-43844624	Motor Cortex	0.508988764044944	0	0.0179775280898876	0	4	0	0.9	89	445		+	Brown-SKNBE2, Seddighi-i3Cortical, curve_experiments	Early	Early	Early
EEF1AKMT3	chr12:57772020-57773017	Motor Cortex	0.508988764044944	0	0.0179775280898876	0	0	0	0	89	445		+	Brown-SKNBE2
WDFY2	chr13:51751415-51753671	Motor Cortex	0.508988764044944	0	0.0179775280898876	0	0	0	0	89	445		+	Seddighi-i3Cortical, Vargas-i3LMN
ZNF826P	chr19:20409956-20423481	Motor Cortex	0.508988764044944	0	0.0179775280898876	0	0	0	0	89	445		-	UPF1 - i3Cortical					non-NMD rescued
ZNF565	chr19:36202050-36214498	Motor Cortex	0.508988764044944	0	0.0179775280898876	0	1	0	0.22	89	445		-	Seddighi-i3Cortical
KIF14	chr1:200618838-200620712	Motor Cortex	0.508988764044944	0	0.0179775280898876	0	1	0	0.22	89	445		-	Brown-SHSY5Y, Brown-SHSY5Y
FANCL	chr2:58217434-58221942	Motor Cortex	0.508988764044944	0	0.0179775280898876	0	1	0	0.22	89	445		-	Brown-SHSY5Y, CHX -SHY5Y, curve_experiments	Late	Late		NMD rescued
RP11-92A5.2	chr4:155208176-155208365	Motor Cortex	0.508988764044944	0	0.0179775280898876	0	2	0	0.45	89	445		-	Brown-SKNBE2
SDAD1	chr4:75982037-75984832	Motor Cortex	0.508988764044944	0	0.0179775280898876	0	1	0	0.22	89	445		-	Brown-i3Cortical, Humphrey-i3Cortical, Seddighi-i3Cortical
AFDN-DT	chr6:167825502-167826655	Motor Cortex	0.508988764044944	0	0.0179775280898876	0	1	0	0.22	89	445		-	Humphrey-i3Cortical
TMEM65	chr8:124330792-124344898	Motor Cortex	0.508988764044944	0	0.0179775280898876	0	0	0	0	89	445		-	CHX -SHY5Y				NMD rescued
KCNIP2	chr10:101831167-101839753	Cord	0.508522727272727	0	0.0170454545454545	0	2	0	0.28	153	704		-	Brown-i3Cortical, Humphrey-i3Cortical, Seddighi-i3Cortical, Seddighi-i3Cortical, Vargas-i3LMN, UPF1 - i3Cortical					non-NMD rescued
ENSG00000256591	chr11:61469340-61472745	Cord	0.508522727272727	0	0.0170454545454545	0	3	0	0.43	153	704		+	Humphrey-i3Cortical				non-NMD rescued	non-NMD rescued
SHQ1	chr3:72763014-72792916	Cord	0.508522727272727	0	0.0170454545454545	0	0	0	0	153	704		-	Brown-i3Cortical, Humphrey-i3Cortical, Seddighi-i3Cortical, Vargas-i3LMN, UPF1 - i3Cortical, CHX -SHY5Y				non-NMD rescued	NMD rescued
TRRAP	chr7:98881250-98881695	Cord	0.508522727272727	0	0.0170454545454545	0	2	0	0.28	153	704		+	Brown-i3Cortical, Humphrey-i3Cortical, Seddighi-i3Cortical, Vargas-i3LMN, UPF1 - i3Cortical, CHX -SHY5Y, SMG1i -SHY5Y, curve_experiments	Intermediate	Intermediate	Intermediate	non-NMD rescued	non-NMD rescued	non-NMD rescued
MADD	chr11:47325032-47326544	Motor Cortex	0.507865168539326	0	0.0157303370786517	0	2	0	0.45	89	445		+	Brown-i3Cortical, Brown-SKNBE2, Humphrey-i3Cortical, Seddighi-i3Cortical, Seddighi-i3Cortical, Vargas-i3LMN, UPF1 - i3Cortical, CHX -SHY5Y, SMG1i -SHY5Y, curve_experiments	Early	Early	Early	NMD rescued	non-NMD rescued	Dark cryptic
ENSG00000256591	chr11:61469340-61472745	Motor Cortex	0.507865168539326	0	0.0157303370786517	0	1	0	0.22	89	445		+	Humphrey-i3Cortical				non-NMD rescued	non-NMD rescued
RNFT2	chr12:116779348-116788636	Motor Cortex	0.507865168539326	0	0.0157303370786517	0	1	0	0.22	89	445		+	Brown-i3Cortical, Brown-SHSY5Y, Brown-SKNBE2, Humphrey-i3Cortical, Seddighi-i3Cortical, UPF1 - i3Cortical, CHX -SHY5Y, SMG1i -SHY5Y, curve_experiments	Early	Early		non-NMD rescued	non-NMD rescued	non-NMD rescued
TCF12	chr15:57263274-57265349	Motor Cortex	0.507865168539326	0	0.0157303370786517	0	4	0	0.9	89	445	TRUE	+	CHX -SHY5Y				Dark cryptic
PLEKHO2	chr15:64855037-64856194	Motor Cortex	0.507865168539326	0	0.0157303370786517	0	1	0	0.22	89	445	TRUE	+	CHX -SHY5Y, SMG1i -SHY5Y				Dark cryptic		Dark cryptic
ATP9B	chr18:79252745-79253381	Motor Cortex	0.507865168539326	0	0.0157303370786517	0	0	0	0	89	445		+	Brown-SKNBE2
DCAF15	chr19:13952839-13954340	Motor Cortex	0.507865168539326	0	0.0157303370786517	0	1	0	0.22	89	445		+	UPF1 - i3Cortical					NMD rescued
ZNF566	chr19:36476616-36489131	Motor Cortex	0.507865168539326	0	0.0157303370786517	0	2	0	0.45	89	445		-	Brown-SKNBE2
TMEM51	chr1:15152784-15219326	Motor Cortex	0.507865168539326	0	0.0157303370786517	0	2	0	0.45	89	445	TRUE	+	CHX -SHY5Y				Dark cryptic
IGSF21	chr1:18281198-18291866	Motor Cortex	0.507865168539326	0	0.0157303370786517	0	2	0	0.45	89	445		+	Humphrey-i3Cortical
CHRM3	chr1:239787177-239827252	Motor Cortex	0.507865168539326	0	0.0157303370786517	0	1	0	0.22	89	445		+	Brown-SKNBE2
RALGAPA2	chr20:20491001-20495117	Motor Cortex	0.507865168539326	0	0.0157303370786517	0	2	0	0.45	89	445		-	Brown-i3Cortical, Humphrey-i3Cortical, Seddighi-i3Cortical, Vargas-i3LMN, UPF1 - i3Cortical					non-NMD rescued
SCARF2	chr22:20430908-20437582	Motor Cortex	0.507865168539326	0	0.0157303370786517	0	1	0	0.22	89	445		-	Brown-SHSY5Y
DNMT3A	chr2:25237276-25239130	Motor Cortex	0.507865168539326	0	0.0157303370786517	0	1	0	0.22	89	445		-	Brown-SKNBE2, CHX -SHY5Y, SMG1i -SHY5Y, curve_experiments	Intermediate	Intermediate	Intermediate	NMD rescued		NMD rescued
CNGA3	chr2:98370076-98375922	Motor Cortex	0.507865168539326	0	0.0157303370786517	0	0	0	0	89	445		+	Brown-i3Cortical, Humphrey-i3Cortical, Seddighi-i3Cortical, UPF1 - i3Cortical					non-NMD rescued
IFT122	chr3:129484032-129488257	Motor Cortex	0.507865168539326	0	0.0157303370786517	0	1	0	0.22	89	445		+	UPF1 - i3Cortical, SMG1i -SHY5Y					Dark cryptic	Dark cryptic
CFAP20DC	chr3:58734558-58806395	Motor Cortex	0.507865168539326	0	0.0157303370786517	0	1	0	0.22	89	445		-	Vargas-i3LMN
SHQ1	chr3:72750836-72762906	Motor Cortex	0.507865168539326	0	0.0157303370786517	0	0	0	0	89	445		-	Brown-i3Cortical, Humphrey-i3Cortical, Seddighi-i3Cortical, Vargas-i3LMN, UPF1 - i3Cortical, CHX -SHY5Y				non-NMD rescued	NMD rescued
FOXK1	chr7:4737421-4740838	Motor Cortex	0.507865168539326	0	0.0157303370786517	0	0	0	0	89	445		+	Brown-i3Cortical, Humphrey-i3Cortical, Seddighi-i3Cortical, Vargas-i3LMN, UPF1 - i3Cortical, CHX -SHY5Y, SMG1i -SHY5Y				NMD rescued	non-NMD rescued	Dark cryptic
USP6NL	chr10:11487871-11489102	Cord	0.5078125	0	0.015625	0	1	0	0.14	153	704		-	CHX -SHY5Y, curve_experiments	Intermediate		Intermediate	NMD rescued
LINGO1	chr15:77641025-77677089	Cord	0.5078125	0	0.015625	0	1	0	0.14	153	704		-	Brown-i3Cortical, Humphrey-i3Cortical, Seddighi-i3Cortical, UPF1 - i3Cortical					non-NMD rescued
ADGRL2	chr1:81801068-81801890	Cord	0.5078125	0	0.015625	0	5	0	0.71	153	704	TRUE	+	SMG1i -SHY5Y						Dark cryptic
TRAPPC12	chr2:3457693-3458462	Cord	0.5078125	0	0.015625	0	2	0	0.28	153	704		+	Brown-SKNBE2, Humphrey-i3Cortical, Melamed-SHSY5Y, Seddighi-i3Cortical, Vargas-i3LMN, Vargas-i3LMN, UPF1 - i3Cortical, CHX -SHY5Y, SMG1i -SHY5Y, curve_experiments	Intermediate	Early	Intermediate	NMD rescued	non-NMD rescued	NMD rescued
SHQ1	chr3:72750836-72762906	Cord	0.5078125	0	0.015625	0	1	0	0.14	153	704		-	Brown-i3Cortical, Humphrey-i3Cortical, Seddighi-i3Cortical, Vargas-i3LMN, UPF1 - i3Cortical, CHX -SHY5Y				non-NMD rescued	NMD rescued
KDM1B	chr6:18213781-18214509	Cord	0.5078125	0	0.015625	0	1	0	0.14	153	704	TRUE	+	CHX -SHY5Y				Dark cryptic
ADCY1	chr7:45622743-45625299	Cord	0.5078125	0	0.015625	0	1	0	0.14	153	704		+	Brown-i3Cortical, Humphrey-i3Cortical, Klim-MotorNeuron, Seddighi-i3Cortical, Vargas-i3LMN, UPF1 - i3Cortical, CHX -SHY5Y, SMG1i -SHY5Y, curve_experiments	Early	Early	Early	NMD rescued	NMD rescued	NMD rescued
SVEP1	chr9:110428391-110429143	Cord	0.5078125	0	0.015625	0	0	0	0	153	704		-	Seddighi-i3Cortical
USP6NL	chr10:11485911-11487803	FTD frontal/temporal	0.507142857142857	0	0.0142857142857143	0	0	0	0	130	70		-	CHX -SHY5Y, curve_experiments	Intermediate		Intermediate	Dark cryptic
USP6NL	chr10:11487871-11489102	FTD frontal/temporal	0.507142857142857	0	0.0142857142857143	0	1	0	1.43	130	70		-	CHX -SHY5Y, curve_experiments	Intermediate		Intermediate	NMD rescued
EBF3	chr10:129840334-129842116	FTD frontal/temporal	0.507142857142857	0	0.0142857142857143	0	1	0	1.43	130	70		-	curve_experiments	Early	Early
ADARB2	chr10:1363917-1376116	FTD frontal/temporal	0.507142857142857	0	0.0142857142857143	0	0	0	0	130	70		-	Brown-i3Cortical, Seddighi-i3Cortical, UPF1 - i3Cortical					non-NMD rescued
CCNY-AS1	chr10:35316409-35335809	FTD frontal/temporal	0.507142857142857	0	0.0142857142857143	0	0	0	0	130	70		-	Vargas-i3LMN
CCNY	chr10:35335888-35336220	FTD frontal/temporal	0.507142857142857	0	0.0142857142857143	0	0	0	0	130	70		+	Seddighi-i3Cortical
DRGX	chr10:49386858-49388969	FTD frontal/temporal	0.507142857142857	0	0.0142857142857143	0	0	0	0	130	70	TRUE	-	CHX -SHY5Y				Dark cryptic
PALD1	chr10:70539762-70540560	FTD frontal/temporal	0.507142857142857	0	0.0142857142857143	0	0	0	0	130	70	TRUE	+	SMG1i -SHY5Y						Dark cryptic
NUTM2E	chr10:79828339-79838780	FTD frontal/temporal	0.507142857142857	0	0.0142857142857143	0	0	0	0	130	70	TRUE	+	UPF1 - i3Cortical					Dark cryptic
ALKBH8	chr11:107522555-107523164	FTD frontal/temporal	0.507142857142857	0	0.0142857142857143	0	0	0	0	130	70		-	Brown-SHSY5Y
ENSG00000256591	chr11:61469340-61472745	FTD frontal/temporal	0.507142857142857	0	0.0142857142857143	0	0	0	0	130	70		+	Humphrey-i3Cortical				non-NMD rescued	non-NMD rescued
RIMBP2	chr12:130715620-130716222	FTD frontal/temporal	0.507142857142857	0	0.0142857142857143	0	0	0	0	130	70	TRUE	-	SMG1i -SHY5Y						Dark cryptic
MYO1A	chr12:57043358-57049887	FTD frontal/temporal	0.507142857142857	0	0.0142857142857143	0	0	0	0	130	70		-	Ferguson-HeLA
SEMA6D	chr15:47600896-47660053	FTD frontal/temporal	0.507142857142857	0	0.0142857142857143	0	0	0	0	130	70		+	Brown-SKNBE2
ONECUT1	chr15:52757847-52757965	FTD frontal/temporal	0.507142857142857	0	0.0142857142857143	0	0	0	0	130	70		-	Brown-i3Cortical
PLEKHO2	chr15:64855037-64856194	FTD frontal/temporal	0.507142857142857	0	0.0142857142857143	0	0	0	0	130	70	TRUE	+	CHX -SHY5Y, SMG1i -SHY5Y				Dark cryptic		Dark cryptic
PLEKHO2	chr15:64856353-64859894	FTD frontal/temporal	0.507142857142857	0	0.0142857142857143	0	1	0	1.43	130	70	TRUE	+	CHX -SHY5Y, SMG1i -SHY5Y				Dark cryptic		Dark cryptic
STRA6	chr15:74193136-74193800	FTD frontal/temporal	0.507142857142857	0	0.0142857142857143	0	0	0	0	130	70		-	curve_experiments	Early	Early	Early
CCDC33	chr15:74330354-74330981	FTD frontal/temporal	0.507142857142857	0	0.0142857142857143	0	1	0	1.43	130	70		+	Brown-SHSY5Y, Brown-SHSY5Y
RP11-182J1.14	chr15:84389851-84390715	FTD frontal/temporal	0.507142857142857	0	0.0142857142857143	0	0	0	0	130	70		+	Brown-SKNBE2
BMS1P8	chr16:33688464-33695459	FTD frontal/temporal	0.507142857142857	0	0.0142857142857143	0	0	0	0	130	70	TRUE	-	CHX -SHY5Y				Dark cryptic
MC1R	chr16:89918047-89918851	FTD frontal/temporal	0.507142857142857	0	0.0142857142857143	0	1	0	1.43	130	70		+	Seddighi-i3Cortical
CEP131	chr17:81207239-81208131	FTD frontal/temporal	0.507142857142857	0	0.0142857142857143	0	0	0	0	130	70		-	Vargas-i3LMN, CHX -SHY5Y				Dark cryptic
CEP131	chr17:81207239-81208144	FTD frontal/temporal	0.507142857142857	0	0.0142857142857143	0	0	0	0	130	70		-	Humphrey-i3Cortical, Seddighi-i3Cortical, Vargas-i3LMN, UPF1 - i3Cortical, CHX -SHY5Y				non-NMD rescued	non-NMD rescued
DOK6	chr18:69401310-69402865	FTD frontal/temporal	0.507142857142857	0	0.0142857142857143	0	1	0	1.43	130	70		+	Brown-SHSY5Y
ATP9B	chr18:79252745-79253381	FTD frontal/temporal	0.507142857142857	0	0.0142857142857143	0	0	0	0	130	70		+	Brown-SKNBE2
ZNF826P	chr19:20409028-20409830	FTD frontal/temporal	0.507142857142857	0	0.0142857142857143	0	0	0	0	130	70		-	Seddighi-i3Cortical
ZNF565	chr19:36202050-36214498	FTD frontal/temporal	0.507142857142857	0	0.0142857142857143	0	0	0	0	130	70		-	Seddighi-i3Cortical
CPT1C	chr19:49708839-49710723	FTD frontal/temporal	0.507142857142857	0	0.0142857142857143	0	0	0	0	130	70		+	SMG1i -SHY5Y						Dark cryptic
FBN3	chr19:8083372-8084235	FTD frontal/temporal	0.507142857142857	0	0.0142857142857143	0	0	0	0	130	70		-	Brown-i3Cortical, Seddighi-i3Cortical, Vargas-i3LMN, UPF1 - i3Cortical					non-NMD rescued
PIGC	chr1:172399916-172442752	FTD frontal/temporal	0.507142857142857	0	0.0142857142857143	0	0	0	0	130	70		-	Brown-SHSY5Y
TRAF5	chr1:211365468-211366391	FTD frontal/temporal	0.507142857142857	0	0.0142857142857143	0	0	0	0	130	70	TRUE	+	CHX -SHY5Y				Dark cryptic
PROX1	chr1:214011715-214012817	FTD frontal/temporal	0.507142857142857	0	0.0142857142857143	0	0	0	0	130	70		+	CHX -SHY5Y				NMD rescued
KIF26B	chr1:245419745-245464259	FTD frontal/temporal	0.507142857142857	0	0.0142857142857143	0	0	0	0	130	70		+	Brown-i3Cortical, Seddighi-i3Cortical, UPF1 - i3Cortical					non-NMD rescued
GNB1L	chr22:19824077-19854443	FTD frontal/temporal	0.507142857142857	0	0.0142857142857143	0	0	0	0	130	70		-	Brown-i3Cortical, Humphrey-i3Cortical, Seddighi-i3Cortical, Vargas-i3LMN, UPF1 - i3Cortical, CHX -SHY5Y, curve_experiments	Intermediate		Intermediate	non-NMD rescued	non-NMD rescued
TRMU	chr22:46331732-46333995	FTD frontal/temporal	0.507142857142857	0	0.0142857142857143	0	1	0	1.43	130	70		+	Appocher-SKNBE2
SMARCAL1	chr2:216451064-216453947	FTD frontal/temporal	0.507142857142857	0	0.0142857142857143	0	1	0	1.43	130	70		+	CHX -SHY5Y				NMD rescued
GALNT14	chr2:30948023-30955618	FTD frontal/temporal	0.507142857142857	0	0.0142857142857143	0	0	0	0	130	70	TRUE	-	SMG1i -SHY5Y						Dark cryptic
FANCL	chr2:58217434-58221942	FTD frontal/temporal	0.507142857142857	0	0.0142857142857143	0	0	0	0	130	70		-	Brown-SHSY5Y, CHX -SHY5Y, curve_experiments	Late	Late		NMD rescued
RFTN1	chr3:16466585-16471961	FTD frontal/temporal	0.507142857142857	0	0.0142857142857143	0	0	0	0	130	70		-	Brown-SHSY5Y
STAC	chr3:36461521-36482992	FTD frontal/temporal	0.507142857142857	0	0.0142857142857143	0	0	0	0	130	70	TRUE	+	CHX -SHY5Y				Dark cryptic
RELL1	chr4:37631523-37632552	FTD frontal/temporal	0.507142857142857	0	0.0142857142857143	0	0	0	0	130	70		-	CHX -SHY5Y, SMG1i -SHY5Y, curve_experiments	Late		Late	NMD rescued		non-NMD rescued
RELL1	chr4:37632656-37634887	FTD frontal/temporal	0.507142857142857	0	0.0142857142857143	0	0	0	0	130	70		-	CHX -SHY5Y, SMG1i -SHY5Y				NMD rescued		non-NMD rescued
EPB41L4A	chr5:112266311-112267210	FTD frontal/temporal	0.507142857142857	0	0.0142857142857143	0	1	0	1.43	130	70		-	Brown-i3Cortical
LINC01948	chr5:56456453-56457671	FTD frontal/temporal	0.507142857142857	0	0.0142857142857143	0	0	0	0	130	70		-	Brown-SHSY5Y
AGPAT4	chr6:161153499-161155299	FTD frontal/temporal	0.507142857142857	0	0.0142857142857143	0	0	0	0	130	70	TRUE	-	SMG1i -SHY5Y						Dark cryptic
MDC1-AS1	chr6:30704546-30704916	FTD frontal/temporal	0.507142857142857	0	0.0142857142857143	0	0	0	0	130	70	TRUE	+	UPF1 - i3Cortical					Dark cryptic
PTPRN2	chr7:157875627-157898673	FTD frontal/temporal	0.507142857142857	0	0.0142857142857143	0	0	0	0	130	70	TRUE	-	CHX -SHY5Y				Dark cryptic
SNX8	chr7:2280470-2314328	FTD frontal/temporal	0.507142857142857	0	0.0142857142857143	0	0	0	0	130	70		-	CHX -SHY5Y, SMG1i -SHY5Y				non-NMD rescued		Dark cryptic
TONSL	chr8:144432460-144434811	FTD frontal/temporal	0.507142857142857	0	0.0142857142857143	0	0	0	0	130	70		-	Brown-SHSY5Y
LINC01503	chr9:129337959-129338792	FTD frontal/temporal	0.507142857142857	0	0.0142857142857143	0	0	0	0	130	70		+	Ferguson-HeLA, Brown-i3Cortical, Humphrey-i3Cortical, Seddighi-i3Cortical
STKLD1	chr9:133379122-133395600	FTD frontal/temporal	0.507142857142857	0	0.0142857142857143	0	0	0	0	130	70		+	Seddighi-i3Cortical, Seddighi-i3Cortical, UPF1 - i3Cortical					non-NMD rescued
ABCD1	chrX:153740439-153740574	FTD frontal/temporal	0.507142857142857	0	0.0142857142857143	0	0	0	0	130	70		+	CHX -SHY5Y, curve_experiments	Late	Intermediate	Late	non-NMD rescued
UBASH3B	chr11:122656210-122744155	Cord	0.507102272727273	0	0.0142045454545455	0	0	0	0	153	704		+	Brown-i3Cortical, Humphrey-i3Cortical, Seddighi-i3Cortical, Vargas-i3LMN, UPF1 - i3Cortical					non-NMD rescued
ONECUT1	chr15:52757847-52757965	Cord	0.507102272727273	0	0.0142045454545455	0	4	0	0.57	153	704		-	Brown-i3Cortical
RALGAPA2	chr20:20472956-20490914	Cord	0.507102272727273	0	0.0142045454545455	0	2	0	0.28	153	704		-	Humphrey-i3Cortical, Seddighi-i3Cortical, Vargas-i3LMN, UPF1 - i3Cortical					non-NMD rescued
L3MBTL1	chr20:43514776-43528657	Cord	0.507102272727273	0	0.0142045454545455	0	1	0	0.14	153	704		+	CHX -SHY5Y				NMD rescued
TRAPPC12	chr2:3457693-3458404	Cord	0.507102272727273	0	0.0142045454545455	0	1	0	0.14	153	704		+	Brown-SHSY5Y
TMEM175	chr4:952450-952817	Cord	0.507102272727273	0	0.0142045454545455	0	3	0	0.43	153	704		+	CHX -SHY5Y, SMG1i -SHY5Y				NMD rescued		Dark cryptic
PORCN	chrX:48512719-48514127	Cord	0.507102272727273	0	0.0142045454545455	0	3	0	0.43	153	704		+	curve_experiments	Early		Early
PSD	chr10:102417121-102417940	Motor Cortex	0.506741573033708	0	0.0134831460674157	0	1	0	0.22	89	445		-	Brown-i3Cortical, Humphrey-i3Cortical, Seddighi-i3Cortical, Vargas-i3LMN, UPF1 - i3Cortical, CHX -SHY5Y, SMG1i -SHY5Y				NMD rescued	non-NMD rescued	non-NMD rescued
VWCE	chr11:61271760-61273117	Motor Cortex	0.506741573033708	0	0.0134831460674157	0	1	0	0.22	89	445		-	Brown-i3Cortical, Seddighi-i3Cortical
HAUS2	chr15:42565646-42566607	Motor Cortex	0.506741573033708	0	0.0134831460674157	0	1	0	0.22	89	445		+	CHX -SHY5Y, SMG1i -SHY5Y				Dark cryptic		Dark cryptic
ACSF2	chr17:50461885-50462184	Motor Cortex	0.506741573033708	0	0.0134831460674157	0	0	0	0	89	445		+	Ferguson-HeLA, Humphrey-i3Cortical, UPF1 - i3Cortical, CHX -SHY5Y, SMG1i -SHY5Y, curve_experiments	Early	Intermediate	Early	non-NMD rescued	non-NMD rescued	non-NMD rescued
LRRC45	chr17:82026721-82026899	Motor Cortex	0.506741573033708	0	0.0134831460674157	0	1	0	0.22	89	445		+	Ferguson-HeLA
PKN1	chr19:14446561-14450088	Motor Cortex	0.506741573033708	0	0.0134831460674157	0	0	0	0	89	445		+	Ferguson-HeLA, Appocher-SKNBE2, Brown-i3Cortical, Brown-SHSY5Y, Brown-SKNBE2, Melamed-SHSY5Y, UPF1 - i3Cortical, CHX -SHY5Y, SMG1i -SHY5Y, curve_experiments	Intermediate		Intermediate	NMD rescued	Dark cryptic	NMD rescued
PLEKHG2	chr19:39420852-39421283	Motor Cortex	0.506741573033708	0	0.0134831460674157	0	0	0	0	89	445		+	Brown-SHSY5Y
POLD1	chr19:50415826-50416610	Motor Cortex	0.506741573033708	0	0.0134831460674157	0	1	0	0.22	89	445	TRUE	+	CHX -SHY5Y				Dark cryptic
UBE2J2	chr1:1257310-1262166	Motor Cortex	0.506741573033708	0	0.0134831460674157	0	0	0	0	89	445		-	SMG1i -SHY5Y						Dark cryptic
EYA3	chr1:28056637-28057994	Motor Cortex	0.506741573033708	0	0.0134831460674157	0	1	0	0.22	89	445		-	Humphrey-i3Cortical
ERI3	chr1:44226003-44241915	Motor Cortex	0.506741573033708	0	0.0134831460674157	0	0	0	0	89	445		-	Seddighi-i3Cortical, SMG1i -SHY5Y						Dark cryptic
NPHP4	chr1:5887466-5890469	Motor Cortex	0.506741573033708	0	0.0134831460674157	0	0	0	0	89	445	TRUE	-	SMG1i -SHY5Y						Dark cryptic
GNB1L	chr22:19824077-19854443	Motor Cortex	0.506741573033708	0	0.0134831460674157	0	0	0	0	89	445		-	Brown-i3Cortical, Humphrey-i3Cortical, Seddighi-i3Cortical, Vargas-i3LMN, UPF1 - i3Cortical, CHX -SHY5Y, curve_experiments	Intermediate		Intermediate	non-NMD rescued	non-NMD rescued
PAX8-AS1	chr2:113256454-113259264	Motor Cortex	0.506741573033708	0	0.0134831460674157	0	1	0	0.22	89	445		+	Vargas-i3LMN
ITGA9	chr3:37739537-37741730	Motor Cortex	0.506741573033708	0	0.0134831460674157	0	1	0	0.22	89	445	TRUE	+	CHX -SHY5Y				Dark cryptic
KIF15	chr3:44796841-44797551	Motor Cortex	0.506741573033708	0	0.0134831460674157	0	0	0	0	89	445	TRUE	+	SMG1i -SHY5Y						Dark cryptic
LHFPL2	chr5:78524088-78564813	Motor Cortex	0.506741573033708	0	0.0134831460674157	0	1	0	0.22	89	445		-	Brown-SKNBE2
NAT16	chr7:101174811-101176929	Motor Cortex	0.506741573033708	0	0.0134831460674157	0	0	0	0	89	445		-	CHX -SHY5Y				non-NMD rescued
ARMC10	chr7:103075881-103083066	Motor Cortex	0.506741573033708	0	0.0134831460674157	0	1	0	0.22	89	445	TRUE	+	SMG1i -SHY5Y						Dark cryptic
STKLD1	chr9:133379122-133395600	Motor Cortex	0.506741573033708	0	0.0134831460674157	0	0	0	0	89	445		+	Seddighi-i3Cortical, Seddighi-i3Cortical, UPF1 - i3Cortical					non-NMD rescued
MELK	chr9:36580155-36581644	Motor Cortex	0.506741573033708	0	0.0134831460674157	0	1	0	0.22	89	445		+	Appocher-SKNBE2
PIGA	chrX:15328313-15331216	Motor Cortex	0.506741573033708	0	0.0134831460674157	0	1	0	0.22	89	445		-	CHX -SHY5Y				non-NMD rescued
USP6NL	chr10:11485911-11487803	Cord	0.506392045454545	0	0.0127840909090909	0	2	0	0.28	153	704		-	CHX -SHY5Y, curve_experiments	Intermediate		Intermediate	Dark cryptic
UBASH3B	chr11:122744189-122776219	Cord	0.506392045454545	0	0.0127840909090909	0	1	0	0.14	153	704		+	Brown-i3Cortical, Humphrey-i3Cortical, Seddighi-i3Cortical, Vargas-i3LMN, UPF1 - i3Cortical					non-NMD rescued
SYT7	chr11:61547620-61551384	Cord	0.506392045454545	0	0.0127840909090909	0	0	0	0	153	704		-	Brown-i3Cortical, Humphrey-i3Cortical, Seddighi-i3Cortical, Vargas-i3LMN, UPF1 - i3Cortical, SMG1i -SHY5Y, curve_experiments	Early	Intermediate	Early		non-NMD rescued	NMD rescued
CDH8	chr16:61901473-61918258	Cord	0.506392045454545	0	0.0127840909090909	0	3	0	0.43	153	704		-	Vargas-i3LMN
MGAT5B	chr17:76937368-76937988	Cord	0.506392045454545	0	0.0127840909090909	0	0	0	0	153	704		+	Ferguson-HeLA, Brown-i3Cortical, Brown-SHSY5Y, Brown-SKNBE2, Humphrey-i3Cortical, Seddighi-i3Cortical, Vargas-i3LMN, UPF1 - i3Cortical, CHX -SHY5Y, SMG1i -SHY5Y, curve_experiments	Early	Early	Early	non-NMD rescued	non-NMD rescued	NMD rescued
ZNF826P	chr19:20409956-20423481	Cord	0.506392045454545	0	0.0127840909090909	0	1	0	0.14	153	704		-	UPF1 - i3Cortical					non-NMD rescued
DNMT3A	chr2:25237276-25239130	Cord	0.506392045454545	0	0.0127840909090909	0	0	0	0	153	704		-	Brown-SKNBE2, CHX -SHY5Y, SMG1i -SHY5Y, curve_experiments	Intermediate	Intermediate	Intermediate	NMD rescued		NMD rescued
SENP7	chr3:101403047-101458955	Cord	0.506392045454545	0	0.0127840909090909	0	1	0	0.14	153	704		-	Brown-SKNBE2
FGFR4	chr5:177089940-177090390	Cord	0.506392045454545	0	0.0127840909090909	0	1	0	0.14	153	704		+	Ferguson-HeLA, curve_experiments	Early		Early
PTPRN2	chr7:158040550-158081298	Cord	0.506392045454545	0	0.0127840909090909	0	0	0	0	153	704		-	Brown-i3Cortical, Humphrey-i3Cortical, Seddighi-i3Cortical, Vargas-i3LMN, UPF1 - i3Cortical					non-NMD rescued
ADCY1	chr7:45625377-45648670	Cord	0.506392045454545	0	0.0127840909090909	0	2	0	0.28	153	704		+	Brown-i3Cortical, Humphrey-i3Cortical, Seddighi-i3Cortical, Vargas-i3LMN, UPF1 - i3Cortical, CHX -SHY5Y, SMG1i -SHY5Y, curve_experiments	Early	Early	Early	non-NMD rescued	NMD rescued	NMD rescued
TRAF3	chr14:102876525-102878240	Cord	0.505681818181818	0	0.0113636363636364	0	0	0	0	153	704		+	Ferguson-HeLA, Humphrey-i3Cortical, Vargas-i3LMN, UPF1 - i3Cortical, CHX -SHY5Y				NMD rescued	Dark cryptic
NKD1	chr16:50608360-50620845	Cord	0.505681818181818	0	0.0113636363636364	0	1	0	0.14	153	704		+	Seddighi-i3Cortical, UPF1 - i3Cortical					non-NMD rescued
LINC01572	chr16:72285453-72291170	Cord	0.505681818181818	0	0.0113636363636364	0	1	0	0.14	153	704	TRUE	-	SMG1i -SHY5Y						Dark cryptic
PRR16	chr5:120672228-120685954	Cord	0.505681818181818	0	0.0113636363636364	0	2	0	0.28	153	704		+	Vargas-i3LMN, CHX -SHY5Y, curve_experiments	Intermediate	Late	Intermediate	non-NMD rescued
IGF2R	chr6:160060785-160061503	Cord	0.505681818181818	0	0.0113636363636364	0	0	0	0	153	704	TRUE	+	CHX -SHY5Y				Dark cryptic
MADD	chr11:47325032-47326738	Motor Cortex	0.50561797752809	0	0.0112359550561798	0	1	0	0.22	89	445		+	Ferguson-HeLA, Ferguson-HeLA, Brown-SHSY5Y, Brown-SKNBE2, Brown-SKNBE2, Humphrey-i3Cortical, UPF1 - i3Cortical, CHX -SHY5Y, SMG1i -SHY5Y, curve_experiments	Early	Early	Early	non-NMD rescued	NMD rescued	Dark cryptic
SLC26A10	chr12:57623913-57624500	Motor Cortex	0.50561797752809	0	0.0112359550561798	0	0	0	0	89	445		+	CHX -SHY5Y				NMD rescued
RAB20	chr13:110524197-110541889	Motor Cortex	0.50561797752809	0	0.0112359550561798	0	0	0	0	89	445		-	Ferguson-HeLA, curve_experiments	Early		Early
MYO19	chr17:36512183-36512658	Motor Cortex	0.50561797752809	0	0.0112359550561798	0	0	0	0	89	445		-	Vargas-i3LMN
ACSF2	chr17:50461686-50461820	Motor Cortex	0.50561797752809	0	0.0112359550561798	0	1	0	0.22	89	445		+	Ferguson-HeLA, Humphrey-i3Cortical, UPF1 - i3Cortical, CHX -SHY5Y, SMG1i -SHY5Y, curve_experiments	Early	Intermediate	Early	non-NMD rescued	non-NMD rescued	non-NMD rescued
ZNF565	chr19:36202050-36214269	Motor Cortex	0.50561797752809	0	0.0112359550561798	0	0	0	0	89	445		-	Seddighi-i3Cortical
LRFN1	chr19:39316136-39316734	Motor Cortex	0.50561797752809	0	0.0112359550561798	0	0	0	0	89	445		-	Seddighi-i3Cortical, UPF1 - i3Cortical					non-NMD rescued
ALDH16A1	chr19:49461112-49461329	Motor Cortex	0.50561797752809	0	0.0112359550561798	0	0	0	0	89	445		+	Brown-SHSY5Y
ISG15	chr1:1008279-1008470	Motor Cortex	0.50561797752809	0	0.0112359550561798	0	2	0	0.45	89	445		+	Brown-SHSY5Y
AGRN	chr1:1044987-1045161	Motor Cortex	0.50561797752809	0	0.0112359550561798	0	1	0	0.22	89	445		+	Ferguson-HeLA, Humphrey-i3Cortical, CHX -SHY5Y, SMG1i -SHY5Y, curve_experiments	Early		Early	non-NMD rescued		NMD rescued
SAMD11	chr1:939412-942136	Motor Cortex	0.50561797752809	0	0.0112359550561798	0	2	0	0.45	89	445		+	Brown-SHSY5Y
RIN2	chr20:19965024-19968392	Motor Cortex	0.50561797752809	0	0.0112359550561798	0	0	0	0	89	445		+	Brown-i3Cortical, Seddighi-i3Cortical, UPF1 - i3Cortical					non-NMD rescued
COBLL1	chr2:164699499-164704444	Motor Cortex	0.50561797752809	0	0.0112359550561798	0	1	0	0.22	89	445	TRUE	-	CHX -SHY5Y				Dark cryptic
RAPH1	chr2:203441413-203441823	Motor Cortex	0.50561797752809	0	0.0112359550561798	0	0	0	0	89	445	TRUE	-	CHX -SHY5Y				Dark cryptic
CNGA3	chr2:98376036-98377687	Motor Cortex	0.50561797752809	0	0.0112359550561798	0	1	0	0.22	89	445		+	Humphrey-i3Cortical, Seddighi-i3Cortical, UPF1 - i3Cortical					non-NMD rescued
TRAPPC11	chr4:183705070-183708407	Motor Cortex	0.50561797752809	0	0.0112359550561798	0	0	0	0	89	445	TRUE	+	CHX -SHY5Y				Dark cryptic
ARL15	chr5:54242150-54282271	Motor Cortex	0.50561797752809	0	0.0112359550561798	0	0	0	0	89	445		-	Brown-i3Cortical, Humphrey-i3Cortical, Seddighi-i3Cortical, Vargas-i3LMN, UPF1 - i3Cortical					non-NMD rescued
MDC1	chr6:30705277-30705524	Motor Cortex	0.50561797752809	0	0.0112359550561798	0	0	0	0	89	445		-	Melamed-SHSY5Y
TTYH3	chr7:2656534-2661668	Motor Cortex	0.50561797752809	0	0.0112359550561798	0	0	0	0	89	445		+	Ferguson-HeLA
ATP6V1B2	chr8:20225819-20226059	Motor Cortex	0.50561797752809	0	0.0112359550561798	0	0	0	0	89	445		+	Seddighi-i3Cortical
RAI2	chrX:17839105-17860509	Motor Cortex	0.50561797752809	0	0.0112359550561798	0	0	0	0	89	445		-	Seddighi-i3Cortical
TBL1X	chrX:9689246-9691579	Motor Cortex	0.50561797752809	0	0.0112359550561798	0	0	0	0	89	445		+	Seddighi-i3Cortical, CHX -SHY5Y				Dark cryptic
HAUS2	chr15:42565646-42566607	Cord	0.504971590909091	0	0.00994318181818182	0	0	0	0	153	704		+	CHX -SHY5Y, SMG1i -SHY5Y				Dark cryptic		Dark cryptic
PLEKHO2	chr15:64856353-64859894	Cord	0.504971590909091	0	0.00994318181818182	0	2	0	0.28	153	704	TRUE	+	CHX -SHY5Y, SMG1i -SHY5Y				Dark cryptic		Dark cryptic
ADGRL1	chr19:14176669-14177531	Cord	0.504971590909091	0	0.00994318181818182	0	1	0	0.14	153	704		-	Brown-i3Cortical, Humphrey-i3Cortical, Seddighi-i3Cortical, Vargas-i3LMN, UPF1 - i3Cortical, CHX -SHY5Y				non-NMD rescued	non-NMD rescued
ZNF565	chr19:36202050-36214269	Cord	0.504971590909091	0	0.00994318181818182	0	1	0	0.14	153	704		-	Seddighi-i3Cortical
ZNF565	chr19:36202050-36214498	Cord	0.504971590909091	0	0.00994318181818182	0	2	0	0.28	153	704		-	Seddighi-i3Cortical
TFAP2E	chr1:35589133-35589930	Cord	0.504971590909091	0	0.00994318181818182	0	0	0	0	153	704		+	Brown-i3Cortical, Seddighi-i3Cortical
LINC02506	chr4:32155406-32157019	Cord	0.504971590909091	0	0.00994318181818182	0	1	0	0.14	153	704		+	Seddighi-i3Cortical
ITPR3	chr6:33686536-33687009	Cord	0.504971590909091	0	0.00994318181818182	0	1	0	0.14	153	704		+	Ferguson-HeLA
HULC	chr6:8780007-8784180	Cord	0.504971590909091	0	0.00994318181818182	0	0	0	0	153	704		+	Humphrey-i3Cortical, Seddighi-i3Cortical, UPF1 - i3Cortical					non-NMD rescued
ABCD1	chrX:153740237-153740305	Cord	0.504971590909091	0	0.00994318181818182	0	0	0	0	153	704		+	Ferguson-HeLA, Brown-i3Cortical, Humphrey-i3Cortical, CHX -SHY5Y, curve_experiments	Late	Intermediate	Late	non-NMD rescued
RP11-286N22.8	chr11:61438113-61469270	Motor Cortex	0.504494382022472	0	0.00898876404494382	0	0	0	0	89	445		+	Seddighi-i3Cortical
PTPRR	chr12:70644060-70656704	Motor Cortex	0.504494382022472	0	0.00898876404494382	0	0	0	0	89	445		-	CHX -SHY5Y				non-NMD rescued
NYNRIN	chr14:24411450-24412644	Motor Cortex	0.504494382022472	0	0.00898876404494382	0	0	0	0	89	445		+	Brown-i3Cortical, Brown-SKNBE2, Humphrey-i3Cortical, UPF1 - i3Cortical, curve_experiments	Early	Early	Early		non-NMD rescued
RP11-356K23.1	chr14:89350808-89356668	Motor Cortex	0.504494382022472	0	0.00898876404494382	0	1	0	0.22	89	445		+	Seddighi-i3Cortical					NMD rescued
AC009133.12	chr16:29808721-29810194	Motor Cortex	0.504494382022472	0	0.00898876404494382	0	0	0	0	89	445		-	Ferguson-HeLA, Seddighi-i3Cortical
CORO7-PAM16	chr16:4365545-4367298	Motor Cortex	0.504494382022472	0	0.00898876404494382	0	0	0	0	89	445	TRUE	-	CHX -SHY5Y, SMG1i -SHY5Y				Dark cryptic		Dark cryptic
NKD1	chr16:50620949-50621602	Motor Cortex	0.504494382022472	0	0.00898876404494382	0	1	0	0.22	89	445		+	Seddighi-i3Cortical, UPF1 - i3Cortical					NMD rescued
ZFHX3	chr16:73234062-73236799	Motor Cortex	0.504494382022472	0	0.00898876404494382	0	0	0	0	89	445		-	Seddighi-i3Cortical, Vargas-i3LMN, UPF1 - i3Cortical					non-NMD rescued
POU2F2	chr19:42130499-42160332	Motor Cortex	0.504494382022472	0	0.00898876404494382	0	0	0	0	89	445		-	Brown-i3Cortical, Humphrey-i3Cortical, Seddighi-i3Cortical
AGRN	chr1:1031899-1032232	Motor Cortex	0.504494382022472	0	0.00898876404494382	0	0	0	0	89	445		+	Vargas-i3LMN
RP11-201K10.3	chr1:155172628-155173221	Motor Cortex	0.504494382022472	0	0.00898876404494382	0	0	0	0	89	445		-	Brown-SKNBE2
TFAP2E	chr1:35589133-35589930	Motor Cortex	0.504494382022472	0	0.00898876404494382	0	0	0	0	89	445		+	Brown-i3Cortical, Seddighi-i3Cortical
B4GALT2	chr1:43979511-43984865	Motor Cortex	0.504494382022472	0	0.00898876404494382	0	0	0	0	89	445		+	Ferguson-HeLA, Ferguson-HeLA, CHX -SHY5Y				NMD rescued
TMEM121B	chr22:17120143-17121252	Motor Cortex	0.504494382022472	0	0.00898876404494382	0	4	0	0.9	89	445		-	Humphrey-i3Cortical
SEZ6L	chr22:26195698-26292406	Motor Cortex	0.504494382022472	0	0.00898876404494382	0	4	0	0.9	89	445	TRUE	+	UPF1 - i3Cortical					Dark cryptic
TRMU	chr22:46331732-46333995	Motor Cortex	0.504494382022472	0	0.00898876404494382	0	0	0	0	89	445		+	Appocher-SKNBE2
COL7A1	chr3:48573890-48574213	Motor Cortex	0.504494382022472	0	0.00898876404494382	0	0	0	0	89	445		-	Brown-i3Cortical, Seddighi-i3Cortical, UPF1 - i3Cortical					non-NMD rescued
ENSG00000291201	chr4:118612358-118617996	Motor Cortex	0.504494382022472	0	0.00898876404494382	0	1	0	0.22	89	445		+	SMG1i -SHY5Y						Dark cryptic
CEP72	chr5:647916-648100	Motor Cortex	0.504494382022472	0	0.00898876404494382	0	3	0	0.67	89	445		+	Brown-SHSY5Y, Brown-SKNBE2, UPF1 - i3Cortical, curve_experiments	Early	Early	Early		non-NMD rescued
ADCY8	chr8:130821420-130822655	Motor Cortex	0.504494382022472	0	0.00898876404494382	0	0	0	0	89	445		-	Vargas-i3LMN
CNTLN	chr9:17495021-17502551	Motor Cortex	0.504494382022472	0	0.00898876404494382	0	1	0	0.22	89	445		+	Brown-SKNBE2
PSD	chr10:102417121-102417908	Cord	0.504261363636364	0	0.00852272727272727	0	0	0	0	153	704		-	Humphrey-i3Cortical, UPF1 - i3Cortical, CHX -SHY5Y				NMD rescued	non-NMD rescued
NKD1	chr16:50620949-50621602	Cord	0.504261363636364	0	0.00852272727272727	0	1	0	0.14	153	704		+	Seddighi-i3Cortical, UPF1 - i3Cortical					NMD rescued
ACSF2	chr17:50461885-50462184	Cord	0.504261363636364	0	0.00852272727272727	0	1	0	0.14	153	704		+	Ferguson-HeLA, Humphrey-i3Cortical, UPF1 - i3Cortical, CHX -SHY5Y, SMG1i -SHY5Y, curve_experiments	Early	Intermediate	Early	non-NMD rescued	non-NMD rescued	non-NMD rescued
ZNF826P	chr19:20409028-20409830	Cord	0.504261363636364	0	0.00852272727272727	0	1	0	0.14	153	704		-	Seddighi-i3Cortical
KIF26B	chr1:245419745-245464259	Cord	0.504261363636364	0	0.00852272727272727	0	0	0	0	153	704		+	Brown-i3Cortical, Seddighi-i3Cortical, UPF1 - i3Cortical					non-NMD rescued
RP11-54O7.16	chr1:904961-915319	Cord	0.504261363636364	0	0.00852272727272727	0	2	0	0.28	153	704		+	Brown-i3Cortical
CELSR3	chr3:48643680-48644716	Cord	0.504261363636364	0	0.00852272727272727	0	1	0	0.14	153	704		-	Brown-SHSY5Y, Brown-SHSY5Y, Brown-SKNBE2
NCOA2	chr8:70216764-70222407	Cord	0.504261363636364	0	0.00852272727272727	0	0	0	0	153	704		-	Humphrey-i3Cortical
GDAP1	chr8:74500597-74514459	Cord	0.504261363636364	0	0.00852272727272727	0	1	0	0.14	153	704		+	Brown-SHSY5Y
DAPK1	chr9:87537793-87604954	Cord	0.504261363636364	0	0.00852272727272727	0	2	0	0.28	153	704		+	Brown-i3Cortical, Humphrey-i3Cortical, Seddighi-i3Cortical, Vargas-i3LMN, UPF1 - i3Cortical					non-NMD rescued
PSD	chr10:102417121-102417940	Cord	0.503551136363636	0	0.00710227272727273	0	0	0	0	153	704		-	Brown-i3Cortical, Humphrey-i3Cortical, Seddighi-i3Cortical, Vargas-i3LMN, UPF1 - i3Cortical, CHX -SHY5Y, SMG1i -SHY5Y				NMD rescued	non-NMD rescued	non-NMD rescued
CCNY	chr10:35335888-35336220	Cord	0.503551136363636	0	0.00710227272727273	0	0	0	0	153	704		+	Seddighi-i3Cortical
MADD	chr11:47325032-47326544	Cord	0.503551136363636	0	0.00710227272727273	0	0	0	0	153	704		+	Brown-i3Cortical, Brown-SKNBE2, Humphrey-i3Cortical, Seddighi-i3Cortical, Seddighi-i3Cortical, Vargas-i3LMN, UPF1 - i3Cortical, CHX -SHY5Y, SMG1i -SHY5Y, curve_experiments	Early	Early	Early	NMD rescued	non-NMD rescued	Dark cryptic
SYT7	chr11:61547308-61547530	Cord	0.503551136363636	0	0.00710227272727273	0	0	0	0	153	704		-	Brown-i3Cortical, Humphrey-i3Cortical, Seddighi-i3Cortical, Seddighi-i3Cortical, Vargas-i3LMN, UPF1 - i3Cortical, curve_experiments	Early	Intermediate	Early		non-NMD rescued
RNFT2	chr12:116779348-116788636	Cord	0.503551136363636	0	0.00710227272727273	0	0	0	0	153	704		+	Brown-i3Cortical, Brown-SHSY5Y, Brown-SKNBE2, Humphrey-i3Cortical, Seddighi-i3Cortical, UPF1 - i3Cortical, CHX -SHY5Y, SMG1i -SHY5Y, curve_experiments	Early	Early		non-NMD rescued	non-NMD rescued	non-NMD rescued
LINC02440	chr12:118773775-118774256	Cord	0.503551136363636	0	0.00710227272727273	0	0	0	0	153	704		-	Brown-i3Cortical
ATP9B	chr18:79146701-79154504	Cord	0.503551136363636	0	0.00710227272727273	0	1	0	0.14	153	704	TRUE	+	SMG1i -SHY5Y						Dark cryptic
ADGRL1	chr19:14170791-14176479	Cord	0.503551136363636	0	0.00710227272727273	0	0	0	0	153	704		-	Brown-i3Cortical, Humphrey-i3Cortical, Seddighi-i3Cortical, UPF1 - i3Cortical					non-NMD rescued
ENSG00000269095	chr19:17240765-17246473	Cord	0.503551136363636	0	0.00710227272727273	0	1	0	0.14	153	704		-	Vargas-i3LMN
CELF5	chr19:3278110-3278213	Cord	0.503551136363636	0	0.00710227272727273	0	1	0	0.14	153	704		+	SMG1i -SHY5Y						NMD rescued
POU2F2	chr19:42130499-42160332	Cord	0.503551136363636	0	0.00710227272727273	0	1	0	0.14	153	704		-	Brown-i3Cortical, Humphrey-i3Cortical, Seddighi-i3Cortical
IGLON5	chr19:51311926-51320386	Cord	0.503551136363636	0	0.00710227272727273	0	0	0	0	153	704		+	CHX -SHY5Y				NMD rescued
TRAF5	chr1:211365468-211366391	Cord	0.503551136363636	0	0.00710227272727273	0	1	0	0.14	153	704	TRUE	+	CHX -SHY5Y				Dark cryptic
GALNT14	chr2:30945870-30947928	Cord	0.503551136363636	0	0.00710227272727273	0	0	0	0	153	704		-	SMG1i -SHY5Y						Dark cryptic
KCNIP1	chr5:170353964-170451777	Cord	0.503551136363636	0	0.00710227272727273	0	0	0	0	153	704		+	Seddighi-i3Cortical
KDM1B	chr6:18213781-18214506	Cord	0.503551136363636	0	0.00710227272727273	0	1	0	0.14	153	704		+	CHX -SHY5Y				NMD rescued
PSD	chr10:102417121-102417685	Motor Cortex	0.503370786516854	0	0.00674157303370787	0	0	0	0	89	445		-	Humphrey-i3Cortical
USP6NL	chr10:11485911-11487803	Motor Cortex	0.503370786516854	0	0.00674157303370787	0	1	0	0.22	89	445		-	CHX -SHY5Y, curve_experiments	Intermediate		Intermediate	Dark cryptic
CCNY	chr10:35335888-35336220	Motor Cortex	0.503370786516854	0	0.00674157303370787	0	0	0	0	89	445		+	Seddighi-i3Cortical
NECTIN1-DT	chr11:119736918-119746313	Motor Cortex	0.503370786516854	0	0.00674157303370787	0	0	0	0	89	445	TRUE	+	SMG1i -SHY5Y						Dark cryptic
NARS2	chr11:78459781-78465876	Motor Cortex	0.503370786516854	0	0.00674157303370787	0	0	0	0	89	445	TRUE	-	CHX -SHY5Y				Dark cryptic
MAPKAPK5	chr12:111894726-111896203	Motor Cortex	0.503370786516854	0	0.00674157303370787	0	1	0	0.22	89	445		+	Brown-i3Cortical, Humphrey-i3Cortical, Seddighi-i3Cortical, Vargas-i3LMN, UPF1 - i3Cortical					non-NMD rescued
PIK3C2G	chr12:18281187-18282004	Motor Cortex	0.503370786516854	0	0.00674157303370787	0	1	0	0.22	89	445		+	Brown-SKNBE2
SLC26A10	chr12:57622641-57624500	Motor Cortex	0.503370786516854	0	0.00674157303370787	0	0	0	0	89	445	TRUE	+	Brown-SHSY5Y				Dark cryptic
GAS6	chr13:113858458-113858561	Motor Cortex	0.503370786516854	0	0.00674157303370787	0	3	0	0.67	89	445		-	Seddighi-i3Cortical
GPC6	chr13:94310567-94317384	Motor Cortex	0.503370786516854	0	0.00674157303370787	0	0	0	0	89	445	TRUE	+	UPF1 - i3Cortical					Dark cryptic
TMEM179	chr14:104604375-104604457	Motor Cortex	0.503370786516854	0	0.00674157303370787	0	0	0	0	89	445		-	CHX -SHY5Y				non-NMD rescued
PLEKHG4	chr16:67288014-67288803	Motor Cortex	0.503370786516854	0	0.00674157303370787	0	0	0	0	89	445		+	Brown-SHSY5Y
CEP131	chr17:81207239-81208144	Motor Cortex	0.503370786516854	0	0.00674157303370787	0	0	0	0	89	445		-	Humphrey-i3Cortical, Seddighi-i3Cortical, Vargas-i3LMN, UPF1 - i3Cortical, CHX -SHY5Y				non-NMD rescued	non-NMD rescued
ATP9B	chr18:79146701-79154504	Motor Cortex	0.503370786516854	0	0.00674157303370787	0	0	0	0	89	445	TRUE	+	SMG1i -SHY5Y						Dark cryptic
ZNF788P	chr19:12092470-12097857	Motor Cortex	0.503370786516854	0	0.00674157303370787	0	0	0	0	89	445		+	Humphrey-i3Cortical
KCTD15	chr19:33799718-33800138	Motor Cortex	0.503370786516854	0	0.00674157303370787	0	0	0	0	89	445		+	Brown-i3Cortical, Seddighi-i3Cortical, Vargas-i3LMN, SMG1i -SHY5Y, curve_experiments	Intermediate		Intermediate			NMD rescued
GEMIN7-AS1	chr19:45085640-45090069	Motor Cortex	0.503370786516854	0	0.00674157303370787	0	3	0	0.67	89	445		-	Brown-SHSY5Y
IGLON5	chr19:51320670-51322064	Motor Cortex	0.503370786516854	0	0.00674157303370787	0	1	0	0.22	89	445		+	Humphrey-i3Cortical, Seddighi-i3Cortical, UPF1 - i3Cortical, CHX -SHY5Y, SMG1i -SHY5Y, curve_experiments	Early		Early	non-NMD rescued	non-NMD rescued	non-NMD rescued
AGRN	chr1:1045080-1045161	Motor Cortex	0.503370786516854	0	0.00674157303370787	0	2	0	0.45	89	445		+	Ferguson-HeLA
TRAF5	chr1:211365468-211366391	Motor Cortex	0.503370786516854	0	0.00674157303370787	0	0	0	0	89	445	TRUE	+	CHX -SHY5Y				Dark cryptic
OBSCN	chr1:228224544-228244382	Motor Cortex	0.503370786516854	0	0.00674157303370787	0	2	0	0.45	89	445		+	curve_experiments	Late		Late
SMYD3	chr1:245863886-245874966	Motor Cortex	0.503370786516854	0	0.00674157303370787	0	0	0	0	89	445		-	Brown-SKNBE2
ARMH1	chr1:44704173-44723219	Motor Cortex	0.503370786516854	0	0.00674157303370787	0	0	0	0	89	445		+	Seddighi-i3Cortical, Vargas-i3LMN
PCBP3	chr21:45932586-45932843	Motor Cortex	0.503370786516854	0	0.00674157303370787	0	0	0	0	89	445	TRUE	+	CHX -SHY5Y				Dark cryptic
GRB14	chr2:164493182-164493884	Motor Cortex	0.503370786516854	0	0.00674157303370787	0	0	0	0	89	445	TRUE	-	CHX -SHY5Y				Dark cryptic
SENP7	chr3:101403047-101458955	Motor Cortex	0.503370786516854	0	0.00674157303370787	0	0	0	0	89	445		-	Brown-SKNBE2
IQCG	chr3:197907832-197908105	Motor Cortex	0.503370786516854	0	0.00674157303370787	0	0	0	0	89	445		-	Brown-SHSY5Y
STAC	chr3:36461521-36482992	Motor Cortex	0.503370786516854	0	0.00674157303370787	0	1	0	0.22	89	445	TRUE	+	CHX -SHY5Y				Dark cryptic
LMCD1	chr3:8548903-8552304	Motor Cortex	0.503370786516854	0	0.00674157303370787	0	0	0	0	89	445		+	SMG1i -SHY5Y						Dark cryptic
PDGFRA	chr4:54265049-54267552	Motor Cortex	0.503370786516854	0	0.00674157303370787	0	0	0	0	89	445	TRUE	+	CHX -SHY5Y				Dark cryptic
LPCAT1	chr5:1463835-1464267	Motor Cortex	0.503370786516854	0	0.00674157303370787	0	1	0	0.22	89	445	TRUE	-	SMG1i -SHY5Y						Dark cryptic
PLEKHG4B	chr5:174098-179551	Motor Cortex	0.503370786516854	0	0.00674157303370787	0	0	0	0	89	445		+	Humphrey-i3Cortical
CHRM2	chr7:136992264-137001863	Motor Cortex	0.503370786516854	0	0.00674157303370787	0	1	0	0.22	89	445		+	Brown-SHSY5Y
OSBPL3	chr7:24892621-24971543	Motor Cortex	0.503370786516854	0	0.00674157303370787	0	1	0	0.22	89	445	TRUE	-	SMG1i -SHY5Y						Dark cryptic
FOXK1	chr7:4682868-4737318	Motor Cortex	0.503370786516854	0	0.00674157303370787	0	1	0	0.22	89	445		+	Brown-i3Cortical, Humphrey-i3Cortical, Seddighi-i3Cortical, Vargas-i3LMN, CHX -SHY5Y, SMG1i -SHY5Y				NMD rescued		Dark cryptic
DSCC1	chr8:119850516-119852554	Motor Cortex	0.503370786516854	0	0.00674157303370787	0	1	0	0.22	89	445	TRUE	-	CHX -SHY5Y				Dark cryptic
RAI2	chrX:17839105-17861098	Motor Cortex	0.503370786516854	0	0.00674157303370787	0	0	0	0	89	445		-	Brown-i3Cortical, Seddighi-i3Cortical
KIAA1549L	chr11:33609966-33617676	Cord	0.502840909090909	0	0.00568181818181818	0	1	0	0.14	153	704		+	UPF1 - i3Cortical					non-NMD rescued
GPC6	chr13:94310567-94317384	Cord	0.502840909090909	0	0.00568181818181818	0	2	0	0.28	153	704	TRUE	+	UPF1 - i3Cortical					Dark cryptic
HS6ST3	chr13:96091569-96095910	Cord	0.502840909090909	0	0.00568181818181818	0	2	0	0.28	153	704		+	Brown-SKNBE2, curve_experiments	Early	Early
RP11-356K23.1	chr14:89350808-89356668	Cord	0.502840909090909	0	0.00568181818181818	0	1	0	0.14	153	704		+	Seddighi-i3Cortical					NMD rescued
TCF12	chr15:57263274-57265349	Cord	0.502840909090909	0	0.00568181818181818	0	1	0	0.14	153	704	TRUE	+	CHX -SHY5Y				Dark cryptic
CCDC33	chr15:74209534-74243985	Cord	0.502840909090909	0	0.00568181818181818	0	4	0	0.57	153	704		+	curve_experiments	Early		Early
NUBP2	chr16:1784066-1785727	Cord	0.502840909090909	0	0.00568181818181818	0	1	0	0.14	153	704	TRUE	+	CHX -SHY5Y				Dark cryptic
ZNF566	chr19:36476616-36489131	Cord	0.502840909090909	0	0.00568181818181818	0	0	0	0	153	704		-	Brown-SKNBE2
HDGFL2	chr19:4492152-4493706	Cord	0.502840909090909	0	0.00568181818181818	0	0	0	0	153	704		+	Vargas-i3LMN
CFAP276	chr1:109109814-109112543	Cord	0.502840909090909	0	0.00568181818181818	0	0	0	0	153	704		-	Humphrey-i3Cortical					Dark cryptic
ARMH1	chr1:44704173-44723219	Cord	0.502840909090909	0	0.00568181818181818	0	1	0	0.14	153	704		+	Seddighi-i3Cortical, Vargas-i3LMN
SLC24A3	chr20:19585544-19612044	Cord	0.502840909090909	0	0.00568181818181818	0	0	0	0	153	704		+	Vargas-i3LMN
CYB561D2	chr3:50366625-50367394	Cord	0.502840909090909	0	0.00568181818181818	0	0	0	0	153	704		+	Brown-SHSY5Y
CFAP20DC	chr3:58734558-58806395	Cord	0.502840909090909	0	0.00568181818181818	0	0	0	0	153	704		-	Vargas-i3LMN
FAM114A2	chr5:154034967-154037368	Cord	0.502840909090909	0	0.00568181818181818	0	0	0	0	153	704		-	Seddighi-i3Cortical
CEP72	chr5:647916-648100	Cord	0.502840909090909	0	0.00568181818181818	0	1	0	0.14	153	704		+	Brown-SHSY5Y, Brown-SKNBE2, UPF1 - i3Cortical, curve_experiments	Early	Early	Early		non-NMD rescued
RP3-382I10.7	chr6:87435053-87440486	Cord	0.502840909090909	0	0.00568181818181818	0	1	0	0.14	153	704		+	Seddighi-i3Cortical
ACTL6B	chr7:100650663-100655019	Cord	0.502840909090909	0	0.00568181818181818	0	1	0	0.14	153	704	TRUE	-	CHX -SHY5Y				Dark cryptic
TRAPPC9	chr8:140297215-140300469	Cord	0.502840909090909	0	0.00568181818181818	0	0	0	0	153	704	TRUE	-	CHX -SHY5Y				Dark cryptic
NKAIN3	chr8:62747129-62750340	Cord	0.502840909090909	0	0.00568181818181818	0	2	0	0.28	153	704		+	Brown-i3Cortical
PHF2	chr9:93661646-93662907	Cord	0.502840909090909	0	0.00568181818181818	0	0	0	0	153	704	TRUE	+	CHX -SHY5Y				Dark cryptic
ABCD1	chrX:153740439-153740574	Cord	0.502840909090909	0	0.00568181818181818	0	0	0	0	153	704		+	CHX -SHY5Y, curve_experiments	Late	Intermediate	Late	non-NMD rescued
USP6NL	chr10:11487871-11489102	Motor Cortex	0.502247191011236	0	0.00449438202247191	0	1	0	0.22	89	445		-	CHX -SHY5Y, curve_experiments	Intermediate		Intermediate	NMD rescued
DOCK1	chr10:127127764-127128418	Motor Cortex	0.502247191011236	0	0.00449438202247191	0	0	0	0	89	445		+	Humphrey-i3Cortical
CUBN	chr10:16990515-17018268	Motor Cortex	0.502247191011236	0	0.00449438202247191	0	1	0	0.22	89	445		-	Humphrey-i3Cortical
CCNY-AS1	chr10:35316409-35335809	Motor Cortex	0.502247191011236	0	0.00449438202247191	0	0	0	0	89	445		-	Vargas-i3LMN
RAB20	chr13:110542022-110561348	Motor Cortex	0.502247191011236	0	0.00449438202247191	0	0	0	0	89	445		-	Ferguson-HeLA, curve_experiments	Early		Early
DGKH	chr13:42048965-42065462	Motor Cortex	0.502247191011236	0	0.00449438202247191	0	1	0	0.22	89	445	TRUE	+	CHX -SHY5Y				Dark cryptic
JPH4	chr14:23576456-23578180	Motor Cortex	0.502247191011236	0	0.00449438202247191	0	0	0	0	89	445		-	Brown-SHSY5Y
LINC02588	chr14:26779879-26806236	Motor Cortex	0.502247191011236	0	0.00449438202247191	0	0	0	0	89	445		+	Brown-SHSY5Y
PLEKHO2	chr15:64856353-64859894	Motor Cortex	0.502247191011236	0	0.00449438202247191	0	0	0	0	89	445	TRUE	+	CHX -SHY5Y, SMG1i -SHY5Y				Dark cryptic		Dark cryptic
STRA6	chr15:74193922-74195652	Motor Cortex	0.502247191011236	0	0.00449438202247191	0	0	0	0	89	445		-	Brown-SKNBE2
CHRNA3	chr15:78593628-78601288	Motor Cortex	0.502247191011236	0	0.00449438202247191	0	0	0	0	89	445	TRUE	-	SMG1i -SHY5Y						Dark cryptic
ADCY7	chr16:50246203-50246881	Motor Cortex	0.502247191011236	0	0.00449438202247191	0	0	0	0	89	445		+	Brown-SKNBE2, Seddighi-i3Cortical, SMG1i -SHY5Y, curve_experiments	Early	Early	Early			non-NMD rescued
WDR90	chr16:662844-664866	Motor Cortex	0.502247191011236	0	0.00449438202247191	0	0	0	0	89	445		+	SMG1i -SHY5Y						Dark cryptic
PIEZO1	chr16:88735536-88736148	Motor Cortex	0.502247191011236	0	0.00449438202247191	0	2	0	0.45	89	445		-	Ferguson-HeLA
HROB	chr17:44152777-44157833	Motor Cortex	0.502247191011236	0	0.00449438202247191	0	0	0	0	89	445		+	Brown-SHSY5Y
ABCC3	chr17:50669528-50673469	Motor Cortex	0.502247191011236	0	0.00449438202247191	0	0	0	0	89	445		+	Brown-SHSY5Y, Brown-SHSY5Y
CFAP276	chr1:109109814-109112543	Motor Cortex	0.502247191011236	0	0.00449438202247191	0	0	0	0	89	445		-	Humphrey-i3Cortical					Dark cryptic
RP4-583P15.15	chr20:63709164-63732003	Motor Cortex	0.502247191011236	0	0.00449438202247191	0	0	0	0	89	445		+	Ferguson-HeLA, Brown-i3Cortical, Brown-SKNBE2, Seddighi-i3Cortical, UPF1 - i3Cortical, CHX -SHY5Y	Intermediate	Early	Intermediate	non-NMD rescued	non-NMD rescued	non-NMD rescued
CLTCL1	chr22:19232598-19233422	Motor Cortex	0.502247191011236	0	0.00449438202247191	0	0	0	0	89	445		-	Humphrey-i3Cortical, Humphrey-i3Cortical
RGPD4	chr2:107872928-107878621	Motor Cortex	0.502247191011236	0	0.00449438202247191	0	1	0	0.22	89	445		+	Brown-SHSY5Y, Seddighi-i3Cortical, UPF1 - i3Cortical					non-NMD rescued
KYNU	chr2:142960770-142964653	Motor Cortex	0.502247191011236	0	0.00449438202247191	0	0	0	0	89	445		+	Ferguson-HeLA
GALNT14	chr2:30948023-30955618	Motor Cortex	0.502247191011236	0	0.00449438202247191	0	0	0	0	89	445	TRUE	-	SMG1i -SHY5Y						Dark cryptic
FGD5	chr3:14810865-14811880	Motor Cortex	0.502247191011236	0	0.00449438202247191	0	0	0	0	89	445		+	UPF1 - i3Cortical					non-NMD rescued
EPB41L4A	chr5:112266311-112267210	Motor Cortex	0.502247191011236	0	0.00449438202247191	0	0	0	0	89	445		-	Brown-i3Cortical
MDC1-AS1	chr6:30704546-30704916	Motor Cortex	0.502247191011236	0	0.00449438202247191	0	0	0	0	89	445	TRUE	+	UPF1 - i3Cortical					Dark cryptic
HULC	chr6:8780007-8784180	Motor Cortex	0.502247191011236	0	0.00449438202247191	0	0	0	0	89	445		+	Humphrey-i3Cortical, Seddighi-i3Cortical, UPF1 - i3Cortical					non-NMD rescued
RP11-115J16.1	chr8:9156847-9189348	Motor Cortex	0.502247191011236	0	0.00449438202247191	0	1	0	0.22	89	445		+	Brown-SHSY5Y
SVEP1	chr9:110427758-110428119	Motor Cortex	0.502247191011236	0	0.00449438202247191	0	0	0	0	89	445		-	Seddighi-i3Cortical
MELK	chr9:36580871-36581644	Motor Cortex	0.502247191011236	0	0.00449438202247191	0	0	0	0	89	445		+	UPF1 - i3Cortical					NMD rescued
DAPK1	chr9:87537793-87604954	Motor Cortex	0.502247191011236	0	0.00449438202247191	0	0	0	0	89	445		+	Brown-i3Cortical, Humphrey-i3Cortical, Seddighi-i3Cortical, Vargas-i3LMN, UPF1 - i3Cortical					non-NMD rescued
ABCD1	chrX:153740237-153740305	Motor Cortex	0.502247191011236	0	0.00449438202247191	0	0	0	0	89	445		+	Ferguson-HeLA, Brown-i3Cortical, Humphrey-i3Cortical, CHX -SHY5Y, curve_experiments	Late	Intermediate	Late	non-NMD rescued
PYROXD2	chr10:98400257-98402419	Cord	0.502130681818182	0	0.00426136363636364	0	0	0	0	153	704		-	Humphrey-i3Cortical
ARAP1	chr11:72702679-72702905	Cord	0.502130681818182	0	0.00426136363636364	0	1	0	0.14	153	704	TRUE	-	SMG1i -SHY5Y						Dark cryptic
GAS6	chr13:113858458-113858561	Cord	0.502130681818182	0	0.00426136363636364	0	3	0	0.43	153	704		-	Seddighi-i3Cortical
PLEKHO2	chr15:64855037-64856194	Cord	0.502130681818182	0	0.00426136363636364	0	1	0	0.14	153	704	TRUE	+	CHX -SHY5Y, SMG1i -SHY5Y				Dark cryptic		Dark cryptic
ZFHX3	chr16:73234062-73236799	Cord	0.502130681818182	0	0.00426136363636364	0	0	0	0	153	704		-	Seddighi-i3Cortical, Vargas-i3LMN, UPF1 - i3Cortical					non-NMD rescued
CEP131	chr17:81208356-81208928	Cord	0.502130681818182	0	0.00426136363636364	0	0	0	0	153	704		-	Seddighi-i3Cortical, Vargas-i3LMN, UPF1 - i3Cortical, CHX -SHY5Y				Dark cryptic	non-NMD rescued
IGSF21	chr1:18281170-18291866	Cord	0.502130681818182	0	0.00426136363636364	0	1	0	0.14	153	704		+	Brown-i3Cortical, Humphrey-i3Cortical, Seddighi-i3Cortical, Vargas-i3LMN, UPF1 - i3Cortical					NMD rescued
DLGAP3	chr1:34907437-34929059	Cord	0.502130681818182	0	0.00426136363636364	0	0	0	0	153	704		-	Vargas-i3LMN, Vargas-i3LMN, UPF1 - i3Cortical, CHX -SHY5Y				NMD rescued	non-NMD rescued
B3GALT1-AS1	chr2:167868435-167868811	Cord	0.502130681818182	0	0.00426136363636364	0	0	0	0	153	704		-	Brown-i3Cortical, Seddighi-i3Cortical
GRM7	chr3:6861907-6877968	Cord	0.502130681818182	0	0.00426136363636364	0	0	0	0	153	704		+	UPF1 - i3Cortical					NMD rescued
TENM3	chr4:182598822-182600924	Cord	0.502130681818182	0	0.00426136363636364	0	1	0	0.14	153	704		+	Brown-SKNBE2, curve_experiments	Late	Late
EPB41L4A	chr5:112266311-112267210	Cord	0.502130681818182	0	0.00426136363636364	0	1	0	0.14	153	704		-	Brown-i3Cortical
PDE10A	chr6:165909080-165987529	Cord	0.502130681818182	0	0.00426136363636364	0	0	0	0	153	704	TRUE	-	CHX -SHY5Y				Dark cryptic
PTPRN2	chr7:158205273-158249607	Cord	0.502130681818182	0	0.00426136363636364	0	1	0	0.14	153	704		-	Brown-i3Cortical, Humphrey-i3Cortical, Seddighi-i3Cortical, Vargas-i3LMN, UPF1 - i3Cortical, CHX -SHY5Y				non-NMD rescued	non-NMD rescued
STKLD1	chr9:133379122-133395600	Cord	0.502130681818182	0	0.00426136363636364	0	0	0	0	153	704		+	Seddighi-i3Cortical, Seddighi-i3Cortical, UPF1 - i3Cortical					non-NMD rescued
DAPK1	chr9:87499139-87537665	Cord	0.502130681818182	0	0.00426136363636364	0	1	0	0.14	153	704		+	Seddighi-i3Cortical
PSD	chr10:102417121-102417685	Cord	0.501420454545455	0	0.00284090909090909	0	0	0	0	153	704		-	Humphrey-i3Cortical
ADARB2	chr10:1363917-1376104	Cord	0.501420454545455	0	0.00284090909090909	0	0	0	0	153	704		-	Ferguson-HeLA
ADARB2	chr10:1376218-1379074	Cord	0.501420454545455	0	0.00284090909090909	0	1	0	0.14	153	704		-	Ferguson-HeLA, Brown-i3Cortical, Seddighi-i3Cortical, UPF1 - i3Cortical					non-NMD rescued
PLXDC2	chr10:19817191-19818297	Cord	0.501420454545455	0	0.00284090909090909	0	0	0	0	153	704		+	Humphrey-i3Cortical, UPF1 - i3Cortical					non-NMD rescued
NUTM2E	chr10:79828339-79838780	Cord	0.501420454545455	0	0.00284090909090909	0	0	0	0	153	704	TRUE	+	UPF1 - i3Cortical					Dark cryptic
ARAP1	chr11:72701783-72702520	Cord	0.501420454545455	0	0.00284090909090909	0	1	0	0.14	153	704	TRUE	-	SMG1i -SHY5Y						Dark cryptic
GALNT8	chr12:4761143-4763952	Cord	0.501420454545455	0	0.00284090909090909	0	0	0	0	153	704		+	Seddighi-i3Cortical, Seddighi-i3Cortical, UPF1 - i3Cortical					non-NMD rescued
MYO19	chr17:36512183-36512658	Cord	0.501420454545455	0	0.00284090909090909	0	0	0	0	153	704		-	Vargas-i3LMN
ACSF2	chr17:50461686-50461820	Cord	0.501420454545455	0	0.00284090909090909	0	0	0	0	153	704		+	Ferguson-HeLA, Humphrey-i3Cortical, UPF1 - i3Cortical, CHX -SHY5Y, SMG1i -SHY5Y, curve_experiments	Early	Intermediate	Early	non-NMD rescued	non-NMD rescued	non-NMD rescued
CEP131	chr17:81207239-81208144	Cord	0.501420454545455	0	0.00284090909090909	0	0	0	0	153	704		-	Humphrey-i3Cortical, Seddighi-i3Cortical, Vargas-i3LMN, UPF1 - i3Cortical, CHX -SHY5Y				non-NMD rescued	non-NMD rescued
LRRC45	chr17:82026721-82026899	Cord	0.501420454545455	0	0.00284090909090909	0	1	0	0.14	153	704		+	Ferguson-HeLA
DLGAP1	chr18:4148123-4151180	Cord	0.501420454545455	0	0.00284090909090909	0	0	0	0	153	704		-	Humphrey-i3Cortical, Vargas-i3LMN, UPF1 - i3Cortical					non-NMD rescued
CELF5	chr19:3278110-3278231	Cord	0.501420454545455	0	0.00284090909090909	0	1	0	0.14	153	704		+	Humphrey-i3Cortical, UPF1 - i3Cortical					NMD rescued
PAX7	chr1:18735878-18748076	Cord	0.501420454545455	0	0.00284090909090909	0	0	0	0	153	704		+	Humphrey-i3Cortical
MIR3659HG	chr1:38089613-38102417	Cord	0.501420454545455	0	0.00284090909090909	0	0	0	0	153	704		+	Seddighi-i3Cortical
ADGRL2	chr1:81690828-81761811	Cord	0.501420454545455	0	0.00284090909090909	0	1	0	0.14	153	704		+	Brown-SHSY5Y
PTPRT	chr20:42099289-42102124	Cord	0.501420454545455	0	0.00284090909090909	0	1	0	0.14	153	704		-	Brown-i3Cortical, Seddighi-i3Cortical
RP4-583P15.15	chr20:63732045-63733219	Cord	0.501420454545455	0	0.00284090909090909	0	0	0	0	153	704		+	Ferguson-HeLA, Brown-i3Cortical, Brown-SKNBE2, Seddighi-i3Cortical, UPF1 - i3Cortical, CHX -SHY5Y	Intermediate	Early	Intermediate	NMD rescued	non-NMD rescued	non-NMD rescued
ENSG00000274276	chr21:6460293-6461835	Cord	0.501420454545455	0	0.00284090909090909	0	1	0	0.14	153	704		-	SMG1i -SHY5Y						Dark cryptic
BUB1	chr2:110641205-110641642	Cord	0.501420454545455	0	0.00284090909090909	0	2	0	0.28	153	704		-	CHX -SHY5Y				NMD rescued
AGTR1	chr3:148738863-148740989	Cord	0.501420454545455	0	0.00284090909090909	0	0	0	0	153	704		+	Brown-SKNBE2
FGFR4	chr5:177089693-177089858	Cord	0.501420454545455	0	0.00284090909090909	0	1	0	0.14	153	704		+	curve_experiments	Early		Early
CEP72	chr5:648405-652988	Cord	0.501420454545455	0	0.00284090909090909	0	1	0	0.14	153	704		+	Brown-SKNBE2
CEP72	chr5:648986-652988	Cord	0.501420454545455	0	0.00284090909090909	0	1	0	0.14	153	704		+	Ferguson-HeLA, Brown-SKNBE2, CHX -SHY5Y				non-NMD rescued
MED23	chr6:131586937-131587709	Cord	0.501420454545455	0	0.00284090909090909	0	0	0	0	153	704		-	Ferguson-HeLA
NAT16	chr7:101174811-101176929	Cord	0.501420454545455	0	0.00284090909090909	0	1	0	0.14	153	704		-	CHX -SHY5Y				non-NMD rescued
DSCC1	chr8:119852750-119853047	Cord	0.501420454545455	0	0.00284090909090909	0	0	0	0	153	704	TRUE	-	SMG1i -SHY5Y						Dark cryptic
TRAPPC9	chr8:140291078-140297119	Cord	0.501420454545455	0	0.00284090909090909	0	0	0	0	153	704		-	CHX -SHY5Y, SMG1i -SHY5Y				Dark cryptic		Dark cryptic
ATP6V1B2	chr8:20225819-20226059	Cord	0.501420454545455	0	0.00284090909090909	0	2	0	0.28	153	704		+	Seddighi-i3Cortical
PORCN	chrX:48511935-48514127	Cord	0.501420454545455	0	0.00284090909090909	0	0	0	0	153	704		+	CHX -SHY5Y, SMG1i -SHY5Y				NMD rescued		Dark cryptic
PSD	chr10:102417121-102417908	Motor Cortex	0.501123595505618	0	0.00224719101123596	0	0	0	0	89	445		-	Humphrey-i3Cortical, UPF1 - i3Cortical, CHX -SHY5Y				NMD rescued	non-NMD rescued
ADARB2	chr10:1376218-1379074	Motor Cortex	0.501123595505618	0	0.00224719101123596	0	0	0	0	89	445		-	Ferguson-HeLA, Brown-i3Cortical, Seddighi-i3Cortical, UPF1 - i3Cortical					non-NMD rescued
PRKG1-AS1	chr10:52242241-52261546	Motor Cortex	0.501123595505618	0	0.00224719101123596	0	0	0	0	89	445		-	Brown-SKNBE2
PALD1	chr10:70539762-70540560	Motor Cortex	0.501123595505618	0	0.00224719101123596	0	1	0	0.22	89	445	TRUE	+	SMG1i -SHY5Y						Dark cryptic
DRD2	chr11:113412743-113414375	Motor Cortex	0.501123595505618	0	0.00224719101123596	0	0	0	0	89	445		-	SMG1i -SHY5Y						Dark cryptic
UBASH3B	chr11:122656210-122744155	Motor Cortex	0.501123595505618	0	0.00224719101123596	0	0	0	0	89	445		+	Brown-i3Cortical, Humphrey-i3Cortical, Seddighi-i3Cortical, Vargas-i3LMN, UPF1 - i3Cortical					non-NMD rescued
ANO3	chr11:26624498-26624943	Motor Cortex	0.501123595505618	0	0.00224719101123596	0	1	0	0.22	89	445		+	Vargas-i3LMN
MVK	chr12:109594903-109595028	Motor Cortex	0.501123595505618	0	0.00224719101123596	0	1	0	0.22	89	445		+	curve_experiments	Late		Late
RIMBP2	chr12:130715620-130716222	Motor Cortex	0.501123595505618	0	0.00224719101123596	0	0	0	0	89	445	TRUE	-	SMG1i -SHY5Y						Dark cryptic
FGF14	chr13:102401535-102402127	Motor Cortex	0.501123595505618	0	0.00224719101123596	0	0	0	0	89	445		-	Brown-SHSY5Y
DLGAP5	chr14:55148684-55150799	Motor Cortex	0.501123595505618	0	0.00224719101123596	0	0	0	0	89	445		-	Humphrey-i3Cortical
PELI2	chr14:56135358-56178335	Motor Cortex	0.501123595505618	0	0.00224719101123596	0	0	0	0	89	445		+	Humphrey-i3Cortical
PROX2	chr14:74856995-74858407	Motor Cortex	0.501123595505618	0	0.00224719101123596	0	1	0	0.22	89	445		-	Humphrey-i3Cortical
STRA6	chr15:74193136-74193800	Motor Cortex	0.501123595505618	0	0.00224719101123596	0	0	0	0	89	445		-	curve_experiments	Early	Early	Early
ARID3B	chr15:74593236-74596827	Motor Cortex	0.501123595505618	0	0.00224719101123596	0	0	0	0	89	445		+	Brown-SHSY5Y
RP11-182J1.14	chr15:84389851-84390715	Motor Cortex	0.501123595505618	0	0.00224719101123596	0	0	0	0	89	445		+	Brown-SKNBE2
LYRM1	chr16:20900004-20920122	Motor Cortex	0.501123595505618	0	0.00224719101123596	0	0	0	0	89	445		+	Seddighi-i3Cortical
NKD1	chr16:50608360-50620845	Motor Cortex	0.501123595505618	0	0.00224719101123596	0	1	0	0.22	89	445		+	Seddighi-i3Cortical, UPF1 - i3Cortical					non-NMD rescued
WDR90	chr16:655703-656732	Motor Cortex	0.501123595505618	0	0.00224719101123596	0	1	0	0.22	89	445	TRUE	+	CHX -SHY5Y				Dark cryptic
SHMT1	chr17:18344311-18347496	Motor Cortex	0.501123595505618	0	0.00224719101123596	0	0	0	0	89	445	TRUE	-	CHX -SHY5Y				Dark cryptic
MYO19	chr17:36512186-36512658	Motor Cortex	0.501123595505618	0	0.00224719101123596	0	0	0	0	89	445		-	Vargas-i3LMN
KIF18B	chr17:44934617-44935259	Motor Cortex	0.501123595505618	0	0.00224719101123596	0	1	0	0.22	89	445		-	Brown-SHSY5Y, Brown-SKNBE2
CEP131	chr17:81207239-81208131	Motor Cortex	0.501123595505618	0	0.00224719101123596	0	0	0	0	89	445		-	Vargas-i3LMN, CHX -SHY5Y				Dark cryptic
A1BG	chr19:58352555-58352928	Motor Cortex	0.501123595505618	0	0.00224719101123596	0	1	0	0.22	89	445		-	Brown-SHSY5Y
FBN3	chr19:8083372-8084235	Motor Cortex	0.501123595505618	0	0.00224719101123596	0	0	0	0	89	445		-	Brown-i3Cortical, Seddighi-i3Cortical, Vargas-i3LMN, UPF1 - i3Cortical					non-NMD rescued
AGRN	chr1:1044439-1044892	Motor Cortex	0.501123595505618	0	0.00224719101123596	0	0	0	0	89	445		+	Ferguson-HeLA, Humphrey-i3Cortical, CHX -SHY5Y, SMG1i -SHY5Y, curve_experiments	Early		Early	non-NMD rescued		non-NMD rescued
SLC6A9	chr1:44024362-44031202	Motor Cortex	0.501123595505618	0	0.00224719101123596	0	0	0	0	89	445		-	Brown-i3Cortical
RP11-54O7.16	chr1:908212-915750	Motor Cortex	0.501123595505618	0	0.00224719101123596	0	1	0	0.22	89	445		+	Brown-SHSY5Y
SLC24A3	chr20:19585544-19612044	Motor Cortex	0.501123595505618	0	0.00224719101123596	0	0	0	0	89	445		+	Vargas-i3LMN
RIN2	chr20:19968424-19970838	Motor Cortex	0.501123595505618	0	0.00224719101123596	0	0	0	0	89	445		+	Seddighi-i3Cortical, Vargas-i3LMN, UPF1 - i3Cortical					NMD rescued
L3MBTL1	chr20:43514776-43528657	Motor Cortex	0.501123595505618	0	0.00224719101123596	0	0	0	0	89	445		+	CHX -SHY5Y				NMD rescued
PDE9A	chr21:42759418-42760328	Motor Cortex	0.501123595505618	0	0.00224719101123596	0	1	0	0.22	89	445	TRUE	+	CHX -SHY5Y				Dark cryptic
PCBP3	chr21:45932490-45932587	Motor Cortex	0.501123595505618	0	0.00224719101123596	0	0	0	0	89	445	TRUE	+	CHX -SHY5Y				Dark cryptic
SLC5A7	chr2:108007400-108008465	Motor Cortex	0.501123595505618	0	0.00224719101123596	0	0	0	0	89	445		+	Brown-i3Cortical, Seddighi-i3Cortical
BUB1	chr2:110641205-110641642	Motor Cortex	0.501123595505618	0	0.00224719101123596	0	0	0	0	89	445		-	CHX -SHY5Y				NMD rescued
CHRND	chr2:232526674-232528262	Motor Cortex	0.501123595505618	0	0.00224719101123596	0	0	0	0	89	445		+	Vargas-i3LMN
DGKD	chr2:233452060-233454024	Motor Cortex	0.501123595505618	0	0.00224719101123596	0	0	0	0	89	445	TRUE	+	SMG1i -SHY5Y						Dark cryptic
PTCD3	chr2:86127304-86127930	Motor Cortex	0.501123595505618	0	0.00224719101123596	0	1	0	0.22	89	445	TRUE	+	SMG1i -SHY5Y						Dark cryptic
NCAPH	chr2:96359193-96360588	Motor Cortex	0.501123595505618	0	0.00224719101123596	0	0	0	0	89	445	TRUE	+	SMG1i -SHY5Y						Dark cryptic
TENM3	chr4:182598822-182600924	Motor Cortex	0.501123595505618	0	0.00224719101123596	0	0	0	0	89	445		+	Brown-SKNBE2, curve_experiments	Late	Late
SORBS2	chr4:185666187-185668489	Motor Cortex	0.501123595505618	0	0.00224719101123596	0	0	0	0	89	445		-	Vargas-i3LMN
CCNJL	chr5:160280738-160312364	Motor Cortex	0.501123595505618	0	0.00224719101123596	0	1	0	0.22	89	445		-	CHX -SHY5Y				NMD rescued
FGFR4	chr5:177092784-177093332	Motor Cortex	0.501123595505618	0	0.00224719101123596	0	0	0	0	89	445		+	Brown-SHSY5Y
JARID2	chr6:15492825-15496132	Motor Cortex	0.501123595505618	0	0.00224719101123596	0	1	0	0.22	89	445		+	Brown-SHSY5Y
LRFN2	chr6:40433131-40453589	Motor Cortex	0.501123595505618	0	0.00224719101123596	0	1	0	0.22	89	445		-	Vargas-i3LMN
MICALL2	chr7:1444729-1446713	Motor Cortex	0.501123595505618	0	0.00224719101123596	0	0	0	0	89	445		-	Brown-SHSY5Y
HDAC9	chr7:18976151-18976413	Motor Cortex	0.501123595505618	0	0.00224719101123596	0	0	0	0	89	445		+	Brown-SKNBE2
DSCC1	chr8:119852750-119853047	Motor Cortex	0.501123595505618	0	0.00224719101123596	0	0	0	0	89	445	TRUE	-	SMG1i -SHY5Y						Dark cryptic
ADCY8	chr8:130909066-130909708	Motor Cortex	0.501123595505618	0	0.00224719101123596	0	0	0	0	89	445		-	Vargas-i3LMN, UPF1 - i3Cortical					non-NMD rescued
VAV2	chr9:133833378-133834272	Motor Cortex	0.501123595505618	0	0.00224719101123596	0	0	0	0	89	445	TRUE	-	SMG1i -SHY5Y						Dark cryptic
ABCD1	chrX:153740439-153740574	Motor Cortex	0.501123595505618	0	0.00224719101123596	0	0	0	0	89	445		+	CHX -SHY5Y, curve_experiments	Late	Intermediate	Late	non-NMD rescued
DHRSX	chrX:2221229-2224470	Motor Cortex	0.501123595505618	0	0.00224719101123596	0	0	0	0	89	445		-	Ferguson-HeLA
RP11-706O15.1	chrX:3826898-3865314	Motor Cortex	0.501123595505618	0	0.00224719101123596	0	0	0	0	89	445		-	Brown-SHSY5Y
PORCN	chrX:48512719-48514127	Motor Cortex	0.501123595505618	0	0.00224719101123596	0	0	0	0	89	445		+	curve_experiments	Early		Early
RBM20	chr10:110812947-110816641	Cord	0.500710227272727	0	0.00142045454545455	0	0	0	0	153	704		+	CHX -SHY5Y				NMD rescued
ADARB2	chr10:1363917-1376116	Cord	0.500710227272727	0	0.00142045454545455	0	0	0	0	153	704		-	Brown-i3Cortical, Seddighi-i3Cortical, UPF1 - i3Cortical					non-NMD rescued
ARNTL	chr11:13372803-13380789	Cord	0.500710227272727	0	0.00142045454545455	0	0	0	0	153	704	TRUE	+	CHX -SHY5Y				Dark cryptic
PIK3C2G	chr12:18281187-18282004	Cord	0.500710227272727	0	0.00142045454545455	0	0	0	0	153	704		+	Brown-SKNBE2
PTPRR	chr12:70644060-70656704	Cord	0.500710227272727	0	0.00142045454545455	0	0	0	0	153	704		-	CHX -SHY5Y				non-NMD rescued
RP11-589M4.5	chr14:52832488-52835314	Cord	0.500710227272727	0	0.00142045454545455	0	0	0	0	153	704		+	Brown-SKNBE2
SEMA6D	chr15:47469299-47470474	Cord	0.500710227272727	0	0.00142045454545455	0	0	0	0	153	704		+	Brown-i3Cortical, Humphrey-i3Cortical, Seddighi-i3Cortical, Vargas-i3LMN, UPF1 - i3Cortical					non-NMD rescued
ARID3B	chr15:74593236-74596827	Cord	0.500710227272727	0	0.00142045454545455	0	1	0	0.14	153	704		+	Brown-SHSY5Y
NPIPB3	chr16:21403480-21403607	Cord	0.500710227272727	0	0.00142045454545455	0	0	0	0	153	704		-	Brown-SKNBE2, Brown-SKNBE2
PIEZO1	chr16:88735536-88736148	Cord	0.500710227272727	0	0.00142045454545455	0	0	0	0	153	704		-	Ferguson-HeLA
MYO19	chr17:36512186-36512658	Cord	0.500710227272727	0	0.00142045454545455	0	0	0	0	153	704		-	Vargas-i3LMN
MGAT5B	chr17:76933297-76937229	Cord	0.500710227272727	0	0.00142045454545455	0	0	0	0	153	704		+	Brown-i3Cortical, Humphrey-i3Cortical, Seddighi-i3Cortical, Vargas-i3LMN, UPF1 - i3Cortical, SMG1i -SHY5Y, curve_experiments	Early	Early	Early		non-NMD rescued	NMD rescued
CEP131	chr17:81207239-81208131	Cord	0.500710227272727	0	0.00142045454545455	0	1	0	0.14	153	704		-	Vargas-i3LMN, CHX -SHY5Y				Dark cryptic
DOK6	chr18:69401310-69402865	Cord	0.500710227272727	0	0.00142045454545455	0	1	0	0.14	153	704		+	Brown-SHSY5Y
KCTD15	chr19:33799718-33800138	Cord	0.500710227272727	0	0.00142045454545455	0	0	0	0	153	704		+	Brown-i3Cortical, Seddighi-i3Cortical, Vargas-i3LMN, SMG1i -SHY5Y, curve_experiments	Intermediate		Intermediate			NMD rescued
LRFN1	chr19:39316136-39316734	Cord	0.500710227272727	0	0.00142045454545455	0	0	0	0	153	704		-	Seddighi-i3Cortical, UPF1 - i3Cortical					non-NMD rescued
LINC01036	chr1:187092946-187149036	Cord	0.500710227272727	0	0.00142045454545455	0	0	0	0	153	704		+	Brown-SHSY5Y
OBSCN	chr1:228299271-228303688	Cord	0.500710227272727	0	0.00142045454545455	0	1	0	0.14	153	704		+	Brown-SKNBE2
GPX7	chr1:52606260-52606684	Cord	0.500710227272727	0	0.00142045454545455	0	0	0	0	153	704		+	Seddighi-i3Cortical, CHX -SHY5Y, SMG1i -SHY5Y, curve_experiments	Late		Late	NMD rescued		Dark cryptic
RP4-583P15.15	chr20:63709164-63732003	Cord	0.500710227272727	0	0.00142045454545455	0	0	0	0	153	704		+	Ferguson-HeLA, Brown-i3Cortical, Brown-SKNBE2, Seddighi-i3Cortical, UPF1 - i3Cortical, CHX -SHY5Y	Intermediate	Early	Intermediate	non-NMD rescued	non-NMD rescued	non-NMD rescued
PDE9A	chr21:42759418-42760328	Cord	0.500710227272727	0	0.00142045454545455	0	0	0	0	153	704	TRUE	+	CHX -SHY5Y				Dark cryptic
PCBP3	chr21:45932074-45932683	Cord	0.500710227272727	0	0.00142045454545455	0	0	0	0	153	704		+	Brown-SHSY5Y
LSS	chr21:46201179-46201315	Cord	0.500710227272727	0	0.00142045454545455	0	0	0	0	153	704		-	Seddighi-i3Cortical
ENSG00000280441	chr21:8400398-8444637	Cord	0.500710227272727	0	0.00142045454545455	0	0	0	0	153	704		+	SMG1i -SHY5Y						Dark cryptic
GNB1L	chr22:19824077-19854443	Cord	0.500710227272727	0	0.00142045454545455	0	0	0	0	153	704		-	Brown-i3Cortical, Humphrey-i3Cortical, Seddighi-i3Cortical, Vargas-i3LMN, UPF1 - i3Cortical, CHX -SHY5Y, curve_experiments	Intermediate		Intermediate	non-NMD rescued	non-NMD rescued
SEZ6L	chr22:26195698-26292406	Cord	0.500710227272727	0	0.00142045454545455	0	1	0	0.14	153	704	TRUE	+	UPF1 - i3Cortical					Dark cryptic
GRB14	chr2:164493182-164493884	Cord	0.500710227272727	0	0.00142045454545455	0	1	0	0.14	153	704	TRUE	-	CHX -SHY5Y				Dark cryptic
CIP2A	chr3:108585749-108587446	Cord	0.500710227272727	0	0.00142045454545455	0	0	0	0	153	704		-	CHX -SHY5Y				non-NMD rescued
TMEM108	chr3:133074358-133119038	Cord	0.500710227272727	0	0.00142045454545455	0	1	0	0.14	153	704		+	Brown-SKNBE2
CELSR3	chr3:48649717-48650275	Cord	0.500710227272727	0	0.00142045454545455	0	1	0	0.14	153	704	TRUE	-	CHX -SHY5Y				Dark cryptic
ERC2	chr3:55993171-56007181	Cord	0.500710227272727	0	0.00142045454545455	0	0	0	0	153	704		-	Humphrey-i3Cortical
SCFD2	chr4:53143787-53145333	Cord	0.500710227272727	0	0.00142045454545455	0	0	0	0	153	704		-	Ferguson-HeLA, Humphrey-i3Cortical, Seddighi-i3Cortical, Vargas-i3LMN, CHX -SHY5Y				NMD rescued
SDAD1	chr4:75982037-75984832	Cord	0.500710227272727	0	0.00142045454545455	0	1	0	0.14	153	704		-	Brown-i3Cortical, Humphrey-i3Cortical, Seddighi-i3Cortical
CHRM2	chr7:136992264-137001863	Cord	0.500710227272727	0	0.00142045454545455	0	0	0	0	153	704		+	Brown-SHSY5Y
OSBPL3	chr7:24892621-24971543	Cord	0.500710227272727	0	0.00142045454545455	0	0	0	0	153	704	TRUE	-	SMG1i -SHY5Y						Dark cryptic
ABCB1	chr7:87628572-87635163	Cord	0.500710227272727	0	0.00142045454545455	0	0	0	0	153	704		-	Seddighi-i3Cortical
TRAPPC9	chr8:139732202-139784837	Cord	0.500710227272727	0	0.00142045454545455	0	0	0	0	153	704	TRUE	-	CHX -SHY5Y				Dark cryptic
SVEP1	chr9:110427758-110428119	Cord	0.500710227272727	0	0.00142045454545455	0	0	0	0	153	704		-	Seddighi-i3Cortical
RAI2	chrX:17839105-17861098	Cord	0.500710227272727	0	0.00142045454545455	0	0	0	0	153	704		-	Brown-i3Cortical, Seddighi-i3Cortical
DHRSX	chrX:2221229-2224470	Cord	0.500710227272727	0	0.00142045454545455	0	0	0	0	153	704		-	Ferguson-HeLA
RP11-706O15.1	chrX:3826898-3865314	Cord	0.500710227272727	0	0.00142045454545455	0	0	0	0	153	704		-	Brown-SHSY5Y
AARS1	chr16:70272882-70276486	Cord	0.667794674688057	0.00653594771241828	0.335227272727273	1	122	0.65	17.33	153	704		-	Ferguson-HeLA, Brown-i3Cortical, Humphrey-i3Cortical, Seddighi-i3Cortical, Vargas-i3LMN, UPF1 - i3Cortical, CHX -SHY5Y, SMG1i -SHY5Y, curve_experiments	Intermediate	Late	Intermediate	non-NMD rescued	non-NMD rescued	Dark cryptic
GPSM2	chr1:108885578-108896317	Cord	0.556734625668449	0.00653594771241828	0.120738636363636	1	23	0.65	3.27	153	704		+	Ferguson-HeLA, Appocher-SKNBE2, Brown-SKNBE2, Humphrey-i3Cortical, Melamed-SHSY5Y, Seddighi-i3Cortical, UPF1 - i3Cortical, CHX -SHY5Y, curve_experiments	Early	Early	Early	non-NMD rescued	non-NMD rescued
ITGA7	chr12:55686314-55687971	Cord	0.541211749851456	0.00653594771241828	0.0894886363636364	1	12	0.65	1.7	153	704		-	Brown-i3Cortical, Humphrey-i3Cortical, Seddighi-i3Cortical
TMEM117	chr12:43836901-43844624	Cord	0.537386734997029	0.00653594771241828	0.0809659090909091	0	11	0	1.56	153	704		+	Brown-SKNBE2, Seddighi-i3Cortical, curve_experiments	Early	Early	Early
ATXN1	chr6:16589513-16657776	Cord	0.531398544266191	0.00653594771241828	0.0696022727272727	0	8	0	1.14	153	704		-	Brown-i3Cortical, Seddighi-i3Cortical, Vargas-i3LMN, UPF1 - i3Cortical					non-NMD rescued
ADCY8	chr8:130822710-130836277	Cord	0.529309640522876	0.00653594771241828	0.0653409090909091	0	10	0	1.42	153	704		-	Humphrey-i3Cortical, Vargas-i3LMN, UPF1 - i3Cortical					non-NMD rescued
LDLRAD4	chr18:13438384-13445160	Cord	0.527146464646465	0.00653594771241828	0.0610795454545455	1	7	0.65	0.99	153	704		+	Seddighi-i3Cortical
UNC13A	chr19:17642541-17642845	Cord	0.520164884135473	0.00653594771241828	0.046875	0	4	0	0.57	153	704		-	Appocher-SKNBE2, Brown-i3Cortical, Brown-SKNBE2, Humphrey-i3Cortical, Seddighi-i3Cortical, Vargas-i3LMN, UPF1 - i3Cortical, CHX -SHY5Y, SMG1i -SHY5Y, curve_experiments	Early	Early	Early	non-NMD rescued	NMD rescued	NMD rescued
HDGFL2	chr19:4491835-4492015	Cord	0.519436088829471	0.00653594771241828	0.0454545454545455	0	5	0	0.71	153	704		+	Ferguson-HeLA, Appocher-SKNBE2, Brown-i3Cortical, Humphrey-i3Cortical, Klim-MotorNeuron, Seddighi-i3Cortical, Vargas-i3LMN, UPF1 - i3Cortical, CHX -SHY5Y, SMG1i -SHY5Y, curve_experiments	Early	Early	Early	non-NMD rescued	non-NMD rescued	non-NMD rescued
MGAT1	chr5:180809076-180809795	Cord	0.519463940879382	0.00653594771241828	0.0454545454545455	0	3	0	0.43	153	704		-	Ferguson-HeLA, Brown-i3Cortical, Humphrey-i3Cortical, Seddighi-i3Cortical, UPF1 - i3Cortical, SMG1i -SHY5Y, curve_experiments	Intermediate	Intermediate	Intermediate		non-NMD rescued	non-NMD rescued
TSPAN7	chrX:38566355-38666121	Cord	0.519412878787879	0.00653594771241828	0.0454545454545455	1	17	0.65	2.41	153	704		+	Vargas-i3LMN
LINC01184	chr5:127992633-128061144	Cord	0.51794600415924	0.00653594771241828	0.0426136363636364	1	7	0.65	0.99	153	704		-	CHX -SHY5Y	Late		Late	NMD rescued
MEIS2	chr15:37095614-37097934	Cord	0.51232917409388	0.00653594771241828	0.03125	0	4	0	0.57	153	704		-	Melamed-SHSY5Y, CHX -SHY5Y				NMD rescued
LINC01184	chr5:127966928-127992469	Cord	0.511697860962567	0.00653594771241828	0.0298295454545455	0	4	0	0.57	153	704		-	CHX -SHY5Y				non-NMD rescued
IGLON5	chr19:51320670-51322064	Cord	0.510277406417112	0.00653594771241828	0.0269886363636364	0	2	0	0.28	153	704		+	Humphrey-i3Cortical, Seddighi-i3Cortical, UPF1 - i3Cortical, CHX -SHY5Y, SMG1i -SHY5Y, curve_experiments	Early		Early	non-NMD rescued	non-NMD rescued	non-NMD rescued
RP11-92A5.2	chr4:155208176-155208365	Cord	0.510207776292335	0.00653594771241828	0.0269886363636364	0	4	0	0.57	153	704		-	Brown-SKNBE2
EYA4	chr6:133525115-133525922	Cord	0.510305258467023	0.00653594771241828	0.0269886363636364	0	3	0	0.43	153	704		+	Brown-SKNBE2, Brown-SKNBE2
AGRN	chr1:1044987-1045161	Cord	0.509516117052882	0.00653594771241828	0.0255681818181818	0	2	0	0.28	153	704		+	Ferguson-HeLA, Humphrey-i3Cortical, CHX -SHY5Y, SMG1i -SHY5Y, curve_experiments	Early		Early	non-NMD rescued		NMD rescued
TRRAP	chr7:98881736-98881975	Cord	0.50946041295306	0.00653594771241828	0.0255681818181818	0	5	0	0.71	153	704		+	Ferguson-HeLA, Brown-i3Cortical, Humphrey-i3Cortical, Seddighi-i3Cortical, Vargas-i3LMN, UPF1 - i3Cortical, CHX -SHY5Y, SMG1i -SHY5Y, curve_experiments	Intermediate	Intermediate	Intermediate	non-NMD rescued	non-NMD rescued	non-NMD rescued
NADSYN1	chr11:71485324-71485542	Cord	0.508843025846702	0.00653594771241828	0.0241477272727273	0	3	0	0.43	153	704		+	Brown-i3Cortical, Humphrey-i3Cortical, Seddighi-i3Cortical, Vargas-i3LMN, UPF1 - i3Cortical, SMG1i -SHY5Y					non-NMD rescued	Dark cryptic
TMEM117	chr12:43836884-43844624	Cord	0.508754827688651	0.00653594771241828	0.0241477272727273	0	2	0	0.28	153	704		+	Brown-SKNBE2, Seddighi-i3Cortical, curve_experiments	Early	Early	Early
ZNF117	chr7:64977568-64978073	Cord	0.508787321746881	0.00653594771241828	0.0241477272727273	0	0	0	0	153	704		-	Melamed-SHSY5Y
CCNY	chr10:35321670-35335809	Cord	0.508095662507427	0.00653594771241828	0.0227272727272727	1	3	0.65	0.43	153	704		+	Seddighi-i3Cortical
ZNF675	chr19:23660366-23662114	Cord	0.508030674390969	0.00653594771241828	0.0227272727272727	1	5	0.65	0.71	153	704		-	CHX -SHY5Y				NMD rescued
CDK7	chr5:69259936-69261323	Cord	0.508095662507427	0.00653594771241828	0.0227272727272727	0	2	0	0.28	153	704		+	CHX -SHY5Y				NMD rescued
TICRR	chr15:89608968-89618112	Cord	0.507348299168152	0.00653594771241828	0.0213068181818182	0	0	0	0	153	704	TRUE	+	CHX -SHY5Y				Dark cryptic
LPCAT1	chr5:1466348-1466749	Cord	0.507371509209744	0.00653594771241828	0.0213068181818182	0	1	0	0.14	153	704		-	SMG1i -SHY5Y						Dark cryptic
KDM1B	chr6:18214678-18215007	Cord	0.507343657159834	0.00653594771241828	0.0213068181818182	0	1	0	0.14	153	704	TRUE	+	CHX -SHY5Y				Dark cryptic
CAMK2B	chr7:44254607-44258490	Cord	0.507334373143197	0.00653594771241828	0.0213068181818182	0	1	0	0.14	153	704		-	Brown-i3Cortical, Humphrey-i3Cortical, Seddighi-i3Cortical, Vargas-i3LMN, UPF1 - i3Cortical					non-NMD rescued
CAMK2B	chr7:44258610-44258872	Cord	0.507343657159834	0.00653594771241828	0.0213068181818182	0	2	0	0.28	153	704		-	Brown-i3Cortical, Seddighi-i3Cortical, Vargas-i3LMN, UPF1 - i3Cortical					non-NMD rescued
LINC01503	chr9:129337959-129338792	Cord	0.507390077243018	0.00653594771241828	0.0213068181818182	0	2	0	0.28	153	704		+	Ferguson-HeLA, Brown-i3Cortical, Humphrey-i3Cortical, Seddighi-i3Cortical
DAPK1	chr9:87499139-87506820	Cord	0.507394719251337	0.00653594771241828	0.0213068181818182	1	12	0.65	1.7	153	704		+	Brown-i3Cortical, Humphrey-i3Cortical, Seddighi-i3Cortical
NR1H3	chr11:47268289-47268550	Cord	0.506638071895425	0.00653594771241828	0.0198863636363636	0	3	0	0.43	153	704		+	Brown-i3Cortical
STRA6	chr15:74195675-74202155	Cord	0.506656639928699	0.00653594771241828	0.0198863636363636	0	0	0	0	153	704		-	Appocher-SKNBE2
HDHD5	chr22:17143131-17159126	Cord	0.506740196078431	0.00653594771241828	0.0198863636363636	0	1	0	0.14	153	704		-	Melamed-SHSY5Y, Melamed-SHSY5Y
SMYD3	chr1:245863886-245874966	Cord	0.506006758764112	0.00653594771241828	0.0184659090909091	0	2	0	0.28	153	704		-	Brown-SKNBE2
CLTCL1	chr22:19232598-19233422	Cord	0.506006758764112	0.00653594771241828	0.0184659090909091	0	2	0	0.28	153	704		-	Humphrey-i3Cortical, Humphrey-i3Cortical
KIAA0753	chr17:6579864-6580932	Cord	0.505282605466429	0.00653594771241828	0.0170454545454545	0	2	0	0.28	153	704		-	Ferguson-HeLA, Brown-i3Cortical, Humphrey-i3Cortical, Seddighi-i3Cortical, Vargas-i3LMN, UPF1 - i3Cortical, CHX -SHY5Y, curve_experiments	Intermediate	Late	Intermediate	non-NMD rescued	NMD rescued
B4GALT2	chr1:43979511-43984865	Cord	0.505273321449792	0.00653594771241828	0.0170454545454545	0	2	0	0.28	153	704		+	Ferguson-HeLA, Ferguson-HeLA, CHX -SHY5Y				NMD rescued
KALRN	chr3:124700033-124701093	Cord	0.505236185383244	0.00653594771241828	0.0170454545454545	1	1	0.65	0.14	153	704		+	Brown-i3Cortical, Humphrey-i3Cortical, Klim-MotorNeuron, Seddighi-i3Cortical, Vargas-i3LMN, UPF1 - i3Cortical					non-NMD rescued
PLXNB1	chr3:48413169-48413458	Cord	0.50531045751634	0.00653594771241828	0.0170454545454545	0	2	0	0.28	153	704	TRUE	-	CHX -SHY5Y				Dark cryptic
PRR16	chr5:120618565-120672016	Cord	0.505212975341652	0.00653594771241828	0.0170454545454545	1	5	0.65	0.71	153	704		+	curve_experiments	Intermediate	Late	Intermediate
NUP188	chr9:128952846-128956141	Cord	0.505282605466429	0.00653594771241828	0.0170454545454545	0	0	0	0	153	704		+	Ferguson-HeLA, Brown-i3Cortical, Humphrey-i3Cortical, Seddighi-i3Cortical, Vargas-i3LMN, UPF1 - i3Cortical, CHX -SHY5Y, SMG1i -SHY5Y, curve_experiments	Intermediate	Late	Intermediate	non-NMD rescued	non-NMD rescued	NMD rescued
CUBN	chr10:16990515-17018268	Cord	0.504493464052288	0.00653594771241828	0.015625	0	2	0	0.28	153	704		-	Humphrey-i3Cortical
STRA6	chr15:74193136-74193800	Cord	0.504558452168746	0.00653594771241828	0.015625	0	3	0	0.43	153	704		-	curve_experiments	Early	Early	Early
AGRN	chr1:1044439-1044892	Cord	0.504549168152109	0.00653594771241828	0.015625	0	2	0	0.28	153	704		+	Ferguson-HeLA, Humphrey-i3Cortical, CHX -SHY5Y, SMG1i -SHY5Y, curve_experiments	Early		Early	non-NMD rescued		non-NMD rescued
DELE1	chr5:141936878-141937198	Cord	0.504567736185383	0.00653594771241828	0.015625	0	3	0	0.43	153	704		+	CHX -SHY5Y				NMD rescued
CEP72	chr5:648223-652988	Cord	0.504567736185383	0.00653594771241828	0.015625	0	2	0	0.28	153	704		+	Brown-SHSY5Y, Brown-SKNBE2, Vargas-i3LMN, UPF1 - i3Cortical, CHX -SHY5Y, SMG1i -SHY5Y, curve_experiments	Early	Early	Early	non-NMD rescued	non-NMD rescued	NMD rescued
ADGRB1	chr8:142520925-142533295	Cord	0.504539884135472	0.00653594771241828	0.015625	0	4	0	0.57	153	704		+	Brown-SHSY5Y
ZFP91	chr11:58617054-58617196	Cord	0.503880718954248	0.00653594771241828	0.0142045454545455	0	0	0	0	153	704		+	Ferguson-HeLA, CHX -SHY5Y, curve_experiments	Intermediate		Intermediate	non-NMD rescued
TRAF3	chr14:102878329-102886189	Cord	0.503843582887701	0.00653594771241828	0.0142045454545455	0	2	0	0.28	153	704		+	Ferguson-HeLA, UPF1 - i3Cortical, CHX -SHY5Y				NMD rescued	NMD rescued
STRA6	chr15:74193922-74195652	Cord	0.503787878787879	0.00653594771241828	0.0142045454545455	0	2	0	0.28	153	704		-	Brown-SKNBE2
CORO7-PAM16	chr16:4365545-4367298	Cord	0.503852866904338	0.00653594771241828	0.0142045454545455	0	1	0	0.14	153	704	TRUE	-	CHX -SHY5Y, SMG1i -SHY5Y				Dark cryptic		Dark cryptic
PIGC	chr1:172399916-172442752	Cord	0.503862150920974	0.00653594771241828	0.0142045454545455	0	0	0	0	153	704		-	Brown-SHSY5Y
ERI3	chr1:44221640-44225766	Cord	0.503787878787879	0.00653594771241828	0.0142045454545455	1	0	0.65	0	153	704		-	Seddighi-i3Cortical, Vargas-i3LMN, UPF1 - i3Cortical, CHX -SHY5Y, SMG1i -SHY5Y				Dark cryptic	non-NMD rescued	Dark cryptic
ZNF826P	chr19:20409956-20417666	Cord	0.503105503565062	0.00653594771241828	0.0127840909090909	0	3	0	0.43	153	704		-	CHX -SHY5Y, curve_experiments	Early		Early	non-NMD rescued
PTCD3	chr2:86127304-86127930	Cord	0.503133355614973	0.00653594771241828	0.0127840909090909	1	9	0.65	1.28	153	704	TRUE	+	SMG1i -SHY5Y						Dark cryptic
DRD2	chr11:113415611-113418027	Cord	0.502427770350565	0.00653594771241828	0.0113636363636364	0	1	0	0.14	153	704		-	Brown-SKNBE2, Brown-SKNBE2
NARS2	chr11:78459781-78465876	Cord	0.502395276292335	0.00653594771241828	0.0113636363636364	1	2	0.65	0.28	153	704	TRUE	-	CHX -SHY5Y				Dark cryptic
PLEKHH3	chr17:42669621-42670573	Cord	0.502395276292335	0.00653594771241828	0.0113636363636364	0	0	0	0	153	704	TRUE	-	CHX -SHY5Y				Dark cryptic
KIAA0753	chr17:6580975-6589779	Cord	0.502423128342246	0.00653594771241828	0.0113636363636364	0	2	0	0.28	153	704		-	Ferguson-HeLA, Brown-i3Cortical, Humphrey-i3Cortical, Seddighi-i3Cortical, Vargas-i3LMN, UPF1 - i3Cortical, CHX -SHY5Y, curve_experiments	Intermediate	Late	Intermediate	non-NMD rescued	NMD rescued
EYA3	chr1:28056637-28057994	Cord	0.502432412358883	0.00653594771241828	0.0113636363636364	0	0	0	0	153	704		-	Humphrey-i3Cortical
ERI3	chr1:44226003-44247939	Cord	0.502404560308972	0.00653594771241828	0.0113636363636364	0	1	0	0.14	153	704	TRUE	-	CHX -SHY5Y				Dark cryptic
FGFR4	chr5:177092784-177093332	Cord	0.502385992275698	0.00653594771241828	0.0113636363636364	1	1	0.65	0.14	153	704		+	Brown-SHSY5Y
DSCC1	chr8:119850516-119852554	Cord	0.502450980392157	0.00653594771241828	0.0113636363636364	0	1	0	0.14	153	704	TRUE	-	CHX -SHY5Y				Dark cryptic
RGPD4	chr2:107878820-107879968	Cord	0.501698975044563	0.00653594771241828	0.00994318181818182	0	2	0	0.28	153	704		+	Brown-SHSY5Y, Seddighi-i3Cortical, Vargas-i3LMN
KALRN	chr3:124700033-124700977	Cord	0.501726827094474	0.00653594771241828	0.00994318181818182	0	2	0	0.28	153	704		+	Brown-i3Cortical, Humphrey-i3Cortical, Klim-MotorNeuron, Seddighi-i3Cortical, Vargas-i3LMN, UPF1 - i3Cortical					non-NMD rescued
IFT122	chr3:129483682-129483926	Cord	0.501680407011289	0.00653594771241828	0.00994318181818182	0	0	0	0	153	704		+	Ferguson-HeLA, Brown-i3Cortical, Seddighi-i3Cortical, UPF1 - i3Cortical, CHX -SHY5Y, SMG1i -SHY5Y, curve_experiments	Intermediate	Intermediate		NMD rescued	non-NMD rescued	Dark cryptic
CDHR2	chr5:176592418-176592479	Cord	0.501717543077837	0.00653594771241828	0.00994318181818182	0	1	0	0.14	153	704		+	Brown-SKNBE2, Brown-SKNBE2, UPF1 - i3Cortical					Dark cryptic
ZFHX4-AS1	chr8:76625850-76683052	Cord	0.501680407011289	0.00653594771241828	0.00994318181818182	0	1	0	0.14	153	704		-	Humphrey-i3Cortical
GOLGA7B	chr10:97866951-97871066	Cord	0.500984105763518	0.00653594771241828	0.00852272727272727	0	1	0	0.14	153	704		+	Brown-i3Cortical, Humphrey-i3Cortical, Humphrey-i3Cortical, Seddighi-i3Cortical, Seddighi-i3Cortical, Vargas-i3LMN, Vargas-i3LMN, UPF1 - i3Cortical					non-NMD rescued
RIMBP2	chr12:130715620-130716222	Cord	0.501021241830065	0.00653594771241828	0.00852272727272727	0	0	0	0	153	704	TRUE	-	SMG1i -SHY5Y						Dark cryptic
DGKH	chr13:42048965-42065462	Cord	0.501011957813429	0.00653594771241828	0.00852272727272727	0	1	0	0.14	153	704	TRUE	+	CHX -SHY5Y				Dark cryptic
MEIS2	chr15:37095614-37099455	Cord	0.501021241830065	0.00653594771241828	0.00852272727272727	0	2	0	0.28	153	704		-	Ferguson-HeLA, Ferguson-HeLA, Melamed-SHSY5Y, Melamed-SHSY5Y, CHX -SHY5Y, curve_experiments	Intermediate	Intermediate	Intermediate	NMD rescued
USP36	chr17:78836372-78836897	Cord	0.501011957813429	0.00653594771241828	0.00852272727272727	0	0	0	0	153	704		-	Brown-i3Cortical, Humphrey-i3Cortical, Seddighi-i3Cortical, UPF1 - i3Cortical, CHX -SHY5Y				non-NMD rescued	non-NMD rescued
UNC13A	chr19:17642591-17642845	Cord	0.501021241830065	0.00653594771241828	0.00852272727272727	0	0	0	0	153	704		-	Humphrey-i3Cortical, Vargas-i3LMN, CHX -SHY5Y, SMG1i -SHY5Y				NMD rescued		Dark cryptic
KALRN	chr3:124664330-124666449	Cord	0.500965537730244	0.00653594771241828	0.00852272727272727	0	1	0	0.14	153	704		+	Brown-i3Cortical, Seddighi-i3Cortical, Vargas-i3LMN
SEPTIN7P2	chr7:45729026-45735607	Cord	0.501021241830065	0.00653594771241828	0.00852272727272727	0	0	0	0	153	704		-	Humphrey-i3Cortical, Seddighi-i3Cortical, UPF1 - i3Cortical					non-NMD rescued
ADCY8	chr8:130821420-130822655	Cord	0.500984105763518	0.00653594771241828	0.00852272727272727	1	1	0.65	0.14	153	704		-	Vargas-i3LMN
DRGX	chr10:49386858-49388969	Cord	0.500269236482472	0.00653594771241828	0.00710227272727273	1	0	0.65	0	153	704	TRUE	-	CHX -SHY5Y				Dark cryptic
CEP290	chr12:88086742-88087780	Cord	0.500278520499109	0.00653594771241828	0.00710227272727273	0	2	0	0.28	153	704		-	Brown-i3Cortical, curve_experiments	Late	Late
RTL1	chr14:100884874-100903291	Cord	0.500278520499109	0.00653594771241828	0.00710227272727273	0	1	0	0.14	153	704		-	Brown-SKNBE2
STRA6	chr15:74185843-74189115	Cord	0.500278520499109	0.00653594771241828	0.00710227272727273	0	2	0	0.28	153	704		-	SMG1i -SHY5Y						Dark cryptic
RP11-182J1.14	chr15:84389851-84390715	Cord	0.50030637254902	0.00653594771241828	0.00710227272727273	0	0	0	0	153	704		+	Brown-SKNBE2
MYO18A	chr17:29124688-29130372	Cord	0.50030637254902	0.00653594771241828	0.00710227272727273	1	0	0.65	0	153	704		-	Humphrey-i3Cortical, Vargas-i3LMN, UPF1 - i3Cortical					non-NMD rescued
ZNF788P	chr19:12092470-12097857	Cord	0.50030637254902	0.00653594771241828	0.00710227272727273	0	0	0	0	153	704		+	Humphrey-i3Cortical
CPT1C	chr19:49708839-49710723	Cord	0.50030637254902	0.00653594771241828	0.00710227272727273	0	0	0	0	153	704		+	SMG1i -SHY5Y						Dark cryptic
H4C14	chr1:149835098-149839021	Cord	0.50030637254902	0.00653594771241828	0.00710227272727273	0	0	0	0	153	704	TRUE	+	CHX -SHY5Y				Dark cryptic
RAI2	chrX:17839105-17860509	Cord	0.500287804515746	0.00653594771241828	0.00710227272727273	0	0	0	0	153	704		-	Seddighi-i3Cortical
TBL1X	chrX:9689246-9691579	Cord	0.500259952465835	0.00653594771241828	0.00710227272727273	1	0	0.65	0	153	704		+	Seddighi-i3Cortical, CHX -SHY5Y				Dark cryptic
SLC26A10	chr12:57622641-57624500	Cord	0.499563651218063	0.00653594771241828	0.00568181818181818	0	1	0	0.14	153	704	TRUE	+	Brown-SHSY5Y				Dark cryptic
KLHL1	chr13:69975802-70044786	Cord	0.499563651218063	0.00653594771241828	0.00568181818181818	0	0	0	0	153	704		-	Vargas-i3LMN
PROX2	chr14:74856995-74858407	Cord	0.4995729352347	0.00653594771241828	0.00568181818181818	1	4	0.65	0.57	153	704		-	Humphrey-i3Cortical
ISLR2	chr15:74130665-74131207	Cord	0.499554367201426	0.00653594771241828	0.00568181818181818	0	0	0	0	153	704		+	Brown-i3Cortical, Humphrey-i3Cortical, Seddighi-i3Cortical, UPF1 - i3Cortical, CHX -SHY5Y, curve_experiments	Early		Early	NMD rescued	non-NMD rescued
ADCY7	chr16:50246203-50246881	Cord	0.499582219251337	0.00653594771241828	0.00568181818181818	0	1	0	0.14	153	704		+	Brown-SKNBE2, Seddighi-i3Cortical, SMG1i -SHY5Y, curve_experiments	Early	Early	Early			non-NMD rescued
CDC37	chr19:10403595-10419516	Cord	0.499591503267974	0.00653594771241828	0.00568181818181818	0	0	0	0	153	704		-	Seddighi-i3Cortical
NCAPH	chr2:96359193-96360588	Cord	0.4995729352347	0.00653594771241828	0.00568181818181818	0	0	0	0	153	704	TRUE	+	SMG1i -SHY5Y						Dark cryptic
CNGA3	chr2:98370076-98375922	Cord	0.499591503267974	0.00653594771241828	0.00568181818181818	0	1	0	0.14	153	704		+	Brown-i3Cortical, Humphrey-i3Cortical, Seddighi-i3Cortical, UPF1 - i3Cortical					non-NMD rescued
IFT122	chr3:129484032-129488257	Cord	0.4995729352347	0.00653594771241828	0.00568181818181818	0	1	0	0.14	153	704		+	UPF1 - i3Cortical, SMG1i -SHY5Y					Dark cryptic	Dark cryptic
PDE10A	chr6:165902847-165987529	Cord	0.499568293226381	0.00653594771241828	0.00568181818181818	0	0	0	0	153	704		-	Humphrey-i3Cortical
PCSK1N	chrX:48834590-48835419	Cord	0.499591503267974	0.00653594771241828	0.00568181818181818	0	0	0	0	153	704		-	UPF1 - i3Cortical, SMG1i -SHY5Y					Dark cryptic	Dark cryptic
PAOX	chr10:133391154-133391312	Cord	0.498876633986928	0.00653594771241828	0.00426136363636364	0	2	0	0.28	153	704		+	curve_experiments	Early		Early
ISL2	chr15:76336941-76340276	Cord	0.498876633986928	0.00653594771241828	0.00426136363636364	0	0	0	0	153	704		+	Brown-i3Cortical, Brown-SKNBE2, Brown-SKNBE2, Humphrey-i3Cortical, Seddighi-i3Cortical, Seddighi-i3Cortical, Vargas-i3LMN, Vargas-i3LMN, UPF1 - i3Cortical, CHX -SHY5Y, SMG1i -SHY5Y, curve_experiments	Early		Early	NMD rescued	non-NMD rescued	non-NMD rescued
RALGAPA2	chr20:20491001-20495117	Cord	0.498858065953654	0.00653594771241828	0.00426136363636364	0	1	0	0.14	153	704		-	Brown-i3Cortical, Humphrey-i3Cortical, Seddighi-i3Cortical, Vargas-i3LMN, UPF1 - i3Cortical					non-NMD rescued
CHGB	chr20:5912706-5916326	Cord	0.498867349970291	0.00653594771241828	0.00426136363636364	0	0	0	0	153	704		+	Humphrey-i3Cortical, SMG1i -SHY5Y, curve_experiments	Late	Late				Dark cryptic
CDH4	chr20:61935185-61936949	Cord	0.498853423945336	0.00653594771241828	0.00426136363636364	0	0	0	0	153	704		+	Vargas-i3LMN
PCBP3	chr21:45932586-45932843	Cord	0.498876633986928	0.00653594771241828	0.00426136363636364	0	0	0	0	153	704	TRUE	+	CHX -SHY5Y				Dark cryptic
RGPD4	chr2:107872928-107878621	Cord	0.498867349970291	0.00653594771241828	0.00426136363636364	0	1	0	0.14	153	704		+	Brown-SHSY5Y, Seddighi-i3Cortical, UPF1 - i3Cortical					non-NMD rescued
KIF15	chr3:44796841-44797551	Cord	0.498876633986928	0.00653594771241828	0.00426136363636364	0	1	0	0.14	153	704	TRUE	+	SMG1i -SHY5Y						Dark cryptic
CCNJL	chr5:160280738-160312364	Cord	0.498867349970291	0.00653594771241828	0.00426136363636364	0	1	0	0.14	153	704		-	CHX -SHY5Y				NMD rescued
CEP72	chr5:651802-652988	Cord	0.498867349970291	0.00653594771241828	0.00426136363636364	0	0	0	0	153	704	TRUE	+	SMG1i -SHY5Y						Dark cryptic
JARID2	chr6:15492825-15496132	Cord	0.498858065953654	0.00653594771241828	0.00426136363636364	0	1	0	0.14	153	704		+	Brown-SHSY5Y
ATXN1	chr6:16585907-16589476	Cord	0.498867349970291	0.00653594771241828	0.00426136363636364	0	1	0	0.14	153	704		-	Seddighi-i3Cortical
VWCE	chr11:61271760-61273117	Cord	0.498161764705882	0.00653594771241828	0.00284090909090909	0	1	0	0.14	153	704		-	Brown-i3Cortical, Seddighi-i3Cortical
KRT7	chr12:52237717-52238680	Cord	0.498143196672609	0.00653594771241828	0.00284090909090909	1	0	0.65	0	153	704		+	Ferguson-HeLA, Klim-MotorNeuron
STRA6	chr15:74191491-74192664	Cord	0.498143196672609	0.00653594771241828	0.00284090909090909	0	1	0	0.14	153	704	TRUE	-	SMG1i -SHY5Y						Dark cryptic
BMS1P8	chr16:33688464-33695459	Cord	0.498161764705882	0.00653594771241828	0.00284090909090909	0	0	0	0	153	704	TRUE	-	CHX -SHY5Y				Dark cryptic
WDR90	chr16:662844-664866	Cord	0.498143196672609	0.00653594771241828	0.00284090909090909	0	0	0	0	153	704		+	SMG1i -SHY5Y						Dark cryptic
CARMIL2	chr16:67654010-67654149	Cord	0.498161764705882	0.00653594771241828	0.00284090909090909	0	0	0	0	153	704		+	CHX -SHY5Y				NMD rescued
KIF18B	chr17:44934617-44935259	Cord	0.498161764705882	0.00653594771241828	0.00284090909090909	0	0	0	0	153	704		-	Brown-SHSY5Y, Brown-SKNBE2
RP11-465B22.3	chr1:1063317-1065830	Cord	0.498143196672609	0.00653594771241828	0.00284090909090909	1	0	0.65	0	153	704		+	UPF1 - i3Cortical					NMD rescued
GABRD	chr1:2028292-2029551	Cord	0.498143196672609	0.00653594771241828	0.00284090909090909	0	1	0	0.14	153	704		+	Brown-SHSY5Y
EPHA8	chr1:22581487-22586480	Cord	0.498161764705882	0.00653594771241828	0.00284090909090909	1	1	0.65	0.14	153	704		+	UPF1 - i3Cortical					non-NMD rescued
SLC6A9	chr1:44024362-44031202	Cord	0.498161764705882	0.00653594771241828	0.00284090909090909	0	1	0	0.14	153	704		-	Brown-i3Cortical
PCBP3	chr21:45932362-45932747	Cord	0.498152480689245	0.00653594771241828	0.00284090909090909	0	0	0	0	153	704	TRUE	+	CHX -SHY5Y				Dark cryptic
GNB1L	chr22:19821375-19823987	Cord	0.498152480689245	0.00653594771241828	0.00284090909090909	0	0	0	0	153	704		-	Seddighi-i3Cortical, Vargas-i3LMN, UPF1 - i3Cortical, CHX -SHY5Y, curve_experiments	Intermediate		Intermediate	NMD rescued	non-NMD rescued
NWD2	chr4:37439780-37443285	Cord	0.498161764705882	0.00653594771241828	0.00284090909090909	0	0	0	0	153	704		+	Vargas-i3LMN
PRKG1-AS1	chr10:52242241-52261546	Cord	0.497446895424837	0.00653594771241828	0.00142045454545455	0	1	0	0.14	153	704		-	Brown-SKNBE2
DLGAP5	chr14:55148684-55150799	Cord	0.497446895424837	0.00653594771241828	0.00142045454545455	0	1	0	0.14	153	704		-	Humphrey-i3Cortical
LYRM1	chr16:20900004-20920122	Cord	0.497446895424837	0.00653594771241828	0.00142045454545455	0	0	0	0	153	704		+	Seddighi-i3Cortical
KIF18B	chr17:44934430-44934831	Cord	0.4974376114082	0.00653594771241828	0.00142045454545455	1	0	0.65	0	153	704		-	Appocher-SKNBE2
FOXK2	chr17:82586193-82586341	Cord	0.497446895424837	0.00653594771241828	0.00142045454545455	1	1	0.65	0.14	153	704		+	Brown-SKNBE2
EXO1	chr1:241849027-241849109	Cord	0.4974376114082	0.00653594771241828	0.00142045454545455	1	0	0.65	0	153	704		+	Humphrey-i3Cortical
GALNT14	chr2:30948023-30955618	Cord	0.497446895424837	0.00653594771241828	0.00142045454545455	0	0	0	0	153	704	TRUE	-	SMG1i -SHY5Y						Dark cryptic
MELK	chr9:36599486-36604015	Cord	0.4974376114082	0.00653594771241828	0.00142045454545455	1	0	0.65	0	153	704		+	CHX -SHY5Y				NMD rescued
NBEA	chr13:35476998-35478384	Cord	0.496732026143791	0.00653594771241828	0	0	0	0	0	153	704		+	Brown-SHSY5Y
ISLR2	chr15:74130275-74130554	Cord	0.496732026143791	0.00653594771241828	0	0	0	0	0	153	704		+	Humphrey-i3Cortical
KCNH6	chr17:63524369-63524497	Cord	0.496732026143791	0.00653594771241828	0	1	0	0.65	0	153	704	TRUE	+	CHX -SHY5Y				Dark cryptic
RPL36	chr19:5675339-5676721	Cord	0.496732026143791	0.00653594771241828	0	0	0	0	0	153	704	TRUE	+	CHX -SHY5Y				Dark cryptic
GPR61	chr1:109545373-109546728	Cord	0.496732026143791	0.00653594771241828	0	1	0	0.65	0	153	704		+	Seddighi-i3Cortical
IGSF9	chr1:159931261-159931812	Cord	0.496732026143791	0.00653594771241828	0	0	0	0	0	153	704		-	Brown-SHSY5Y, Brown-SHSY5Y
B4GALT2	chr1:43979616-43984865	Cord	0.496732026143791	0.00653594771241828	0	1	0	0.65	0	153	704	TRUE	+	CHX -SHY5Y				Dark cryptic
ASB1	chr2:238446655-238450125	Cord	0.496732026143791	0.00653594771241828	0	1	0	0.65	0	153	704	TRUE	+	SMG1i -SHY5Y						Dark cryptic
FGD5	chr3:14812001-14818956	Cord	0.496732026143791	0.00653594771241828	0	0	0	0	0	153	704		+	Vargas-i3LMN
MARCHF11	chr5:16067793-16068416	Cord	0.496732026143791	0.00653594771241828	0	1	0	0.65	0	153	704		-	UPF1 - i3Cortical					NMD rescued
UNC13A	chr19:17641556-17642414	FTD frontal/temporal	0.766703296703297	0.00769230769230767	0.5	1	23	0.77	32.86	130	70		-	Appocher-SKNBE2, Brown-i3Cortical, Brown-SKNBE2, Humphrey-i3Cortical, Seddighi-i3Cortical, Vargas-i3LMN, UPF1 - i3Cortical, CHX -SHY5Y, SMG1i -SHY5Y, curve_experiments	Early	Early	Early	NMD rescued	NMD rescued	NMD rescued
CAMK2B	chr7:44258610-44258872	FTD frontal/temporal	0.807252747252747	0.00769230769230767	0.5	1	27	0.77	38.57	130	70		-	Brown-i3Cortical, Seddighi-i3Cortical, Vargas-i3LMN, UPF1 - i3Cortical					non-NMD rescued
CAMK2B	chr7:44254607-44258490	FTD frontal/temporal	0.743021978021978	0.00769230769230767	0.442857142857143	1	21	0.77	30	130	70		-	Brown-i3Cortical, Humphrey-i3Cortical, Seddighi-i3Cortical, Vargas-i3LMN, UPF1 - i3Cortical					non-NMD rescued
ATP8A2	chr13:25553920-25554580	FTD frontal/temporal	0.697582417582418	0.00769230769230767	0.385714285714286	0	17	0	24.29	130	70		+	Seddighi-i3Cortical
GPSM2	chr1:108885578-108896317	FTD frontal/temporal	0.666593406593407	0.00769230769230767	0.342857142857143	1	10	0.77	14.29	130	70		+	Ferguson-HeLA, Appocher-SKNBE2, Brown-SKNBE2, Humphrey-i3Cortical, Melamed-SHSY5Y, Seddighi-i3Cortical, UPF1 - i3Cortical, CHX -SHY5Y, curve_experiments	Early	Early	Early	non-NMD rescued	non-NMD rescued
ATG4B	chr2:241668685-241668875	FTD frontal/temporal	0.667692307692308	0.00769230769230767	0.342857142857143	0	11	0	15.71	130	70		+	Brown-i3Cortical, Humphrey-i3Cortical, Seddighi-i3Cortical, Vargas-i3LMN, UPF1 - i3Cortical, CHX -SHY5Y, SMG1i -SHY5Y, curve_experiments	Early	Early	Early	NMD rescued	non-NMD rescued	non-NMD rescued
TMEM175	chr4:932540-951207	FTD frontal/temporal	0.659945054945055	0.00769230769230767	0.328571428571429	1	15	0.77	21.43	130	70		+	Ferguson-HeLA, Ferguson-HeLA, Brown-i3Cortical, Brown-i3Cortical, Humphrey-i3Cortical, Humphrey-i3Cortical, Seddighi-i3Cortical, Seddighi-i3Cortical, Vargas-i3LMN, Vargas-i3LMN, UPF1 - i3Cortical, CHX -SHY5Y, SMG1i -SHY5Y				non-NMD rescued	non-NMD rescued	non-NMD rescued
ELAVL3	chr19:11458611-11463496	FTD frontal/temporal	0.639010989010989	0.00769230769230767	0.285714285714286	1	6	0.77	8.57	130	70		-	Appocher-SKNBE2, Brown-i3Cortical, Brown-SHSY5Y, Brown-SKNBE2, Humphrey-i3Cortical, Melamed-SHSY5Y, Seddighi-i3Cortical, Vargas-i3LMN, UPF1 - i3Cortical, CHX -SHY5Y, SMG1i -SHY5Y, curve_experiments	Early	Early	Early	NMD rescued	non-NMD rescued	NMD rescued
CYFIP2	chr5:157361336-157361468	FTD frontal/temporal	0.64010989010989	0.00769230769230767	0.285714285714286	0	5	0	7.14	130	70		+	Vargas-i3LMN, CHX -SHY5Y, SMG1i -SHY5Y				Dark cryptic		Dark cryptic
NFIX	chr19:13024034-13024535	FTD frontal/temporal	0.589725274725275	0.00769230769230767	0.185714285714286	0	4	0	5.71	130	70		+	SMG1i -SHY5Y, curve_experiments	Ambiguous	Early	Late			Dark cryptic
TMEM117	chr12:43836901-43844624	FTD frontal/temporal	0.581208791208791	0.00769230769230767	0.171428571428571	1	5	0.77	7.14	130	70		+	Brown-SKNBE2, Seddighi-i3Cortical, curve_experiments	Early	Early	Early
ITGA7	chr12:55686314-55687971	FTD frontal/temporal	0.57521978021978	0.00769230769230767	0.157142857142857	0	4	0	5.71	130	70		-	Brown-i3Cortical, Humphrey-i3Cortical, Seddighi-i3Cortical
INSR	chr19:7168094-7169720	FTD frontal/temporal	0.57532967032967	0.00769230769230767	0.157142857142857	0	3	0	4.29	130	70		-	Vargas-i3LMN, UPF1 - i3Cortical					non-NMD rescued
AARS1	chr16:70272882-70276486	FTD frontal/temporal	0.567692307692308	0.00769230769230767	0.142857142857143	1	6	0.77	8.57	130	70		-	Ferguson-HeLA, Brown-i3Cortical, Humphrey-i3Cortical, Seddighi-i3Cortical, Vargas-i3LMN, UPF1 - i3Cortical, CHX -SHY5Y, SMG1i -SHY5Y, curve_experiments	Intermediate	Late	Intermediate	non-NMD rescued	non-NMD rescued	Dark cryptic
KIAA0753	chr17:6580975-6589779	FTD frontal/temporal	0.567802197802198	0.00769230769230767	0.142857142857143	0	0	0	0	130	70		-	Ferguson-HeLA, Brown-i3Cortical, Humphrey-i3Cortical, Seddighi-i3Cortical, Vargas-i3LMN, UPF1 - i3Cortical, CHX -SHY5Y, curve_experiments	Intermediate	Late	Intermediate	non-NMD rescued	NMD rescued
TRAPPC12	chr2:3457693-3458462	FTD frontal/temporal	0.567802197802198	0.00769230769230767	0.142857142857143	0	0	0	0	130	70		+	Brown-SKNBE2, Humphrey-i3Cortical, Melamed-SHSY5Y, Seddighi-i3Cortical, Vargas-i3LMN, Vargas-i3LMN, UPF1 - i3Cortical, CHX -SHY5Y, SMG1i -SHY5Y, curve_experiments	Intermediate	Early	Intermediate	NMD rescued	non-NMD rescued	NMD rescued
ADCY8	chr8:130822710-130836277	FTD frontal/temporal	0.567582417582418	0.00769230769230767	0.142857142857143	0	4	0	5.71	130	70		-	Humphrey-i3Cortical, Vargas-i3LMN, UPF1 - i3Cortical					non-NMD rescued
KIAA1549L	chr11:33609966-33617676	FTD frontal/temporal	0.560934065934066	0.00769230769230767	0.128571428571429	0	2	0	2.86	130	70		+	UPF1 - i3Cortical					non-NMD rescued
EPB41L4A	chr5:112267284-112275326	FTD frontal/temporal	0.553736263736264	0.00769230769230767	0.114285714285714	0	2	0	2.86	130	70		-	Brown-i3Cortical, Brown-SHSY5Y, Humphrey-i3Cortical, Seddighi-i3Cortical, Vargas-i3LMN, UPF1 - i3Cortical, CHX -SHY5Y, curve_experiments	Early		Early	non-NMD rescued	non-NMD rescued
ZNF529	chr19:36556197-36573043	FTD frontal/temporal	0.539285714285714	0.00769230769230767	0.0857142857142857	0	1	0	1.43	130	70		-	Ferguson-HeLA, Humphrey-i3Cortical, Humphrey-i3Cortical, CHX -SHY5Y				NMD rescued
ERI3	chr1:44226003-44247939	FTD frontal/temporal	0.539340659340659	0.00769230769230767	0.0857142857142857	0	0	0	0	130	70	TRUE	-	CHX -SHY5Y				Dark cryptic
ARMH1	chr1:44704173-44723219	FTD frontal/temporal	0.539340659340659	0.00769230769230767	0.0857142857142857	0	0	0	0	130	70		+	Seddighi-i3Cortical, Vargas-i3LMN
CEP72	chr5:648223-652988	FTD frontal/temporal	0.539230769230769	0.00769230769230767	0.0857142857142857	0	2	0	2.86	130	70		+	Brown-SHSY5Y, Brown-SKNBE2, Vargas-i3LMN, UPF1 - i3Cortical, CHX -SHY5Y, SMG1i -SHY5Y, curve_experiments	Early	Early	Early	non-NMD rescued	non-NMD rescued	NMD rescued
GRIP2	chr3:14507700-14511165	FTD frontal/temporal	0.531703296703297	0.00769230769230767	0.0714285714285714	1	1	0.77	1.43	130	70		-	Brown-i3Cortical, Brown-i3Cortical, Seddighi-i3Cortical, Seddighi-i3Cortical
SEPTIN7P2	chr7:45729026-45735607	FTD frontal/temporal	0.531593406593407	0.00769230769230767	0.0714285714285714	1	0	0.77	0	130	70		-	Humphrey-i3Cortical, Seddighi-i3Cortical, UPF1 - i3Cortical					non-NMD rescued
VWCE	chr11:61271760-61273117	FTD frontal/temporal	0.524945054945055	0.00769230769230767	0.0571428571428571	0	0	0	0	130	70		-	Brown-i3Cortical, Seddighi-i3Cortical
CEP290	chr12:88086742-88087780	FTD frontal/temporal	0.524945054945055	0.00769230769230767	0.0571428571428571	0	1	0	1.43	130	70		-	Brown-i3Cortical, curve_experiments	Late	Late
SLC38A7	chr16:58670167-58672096	FTD frontal/temporal	0.524835164835165	0.00769230769230767	0.0571428571428571	0	1	0	1.43	130	70		-	Brown-SHSY5Y
GRAMD1A	chr19:35000486-35001098	FTD frontal/temporal	0.524505494505495	0.00769230769230767	0.0571428571428571	0	0	0	0	130	70		+	Appocher-SKNBE2, Brown-i3Cortical, Brown-SKNBE2, Humphrey-i3Cortical, Klim-MotorNeuron, Seddighi-i3Cortical, Vargas-i3LMN, UPF1 - i3Cortical, CHX -SHY5Y, SMG1i -SHY5Y, curve_experiments	Early	Early	Early	non-NMD rescued	non-NMD rescued	NMD rescued
A1BG	chr19:58352555-58352928	FTD frontal/temporal	0.524725274725275	0.00769230769230767	0.0571428571428571	1	4	0.77	5.71	130	70		-	Brown-SHSY5Y
MGAT1	chr5:180809076-180809795	FTD frontal/temporal	0.524505494505495	0.00769230769230767	0.0571428571428571	0	0	0	0	130	70		-	Ferguson-HeLA, Brown-i3Cortical, Humphrey-i3Cortical, Seddighi-i3Cortical, UPF1 - i3Cortical, SMG1i -SHY5Y, curve_experiments	Intermediate	Intermediate	Intermediate		non-NMD rescued	non-NMD rescued
ABCB1	chr7:87628572-87635163	FTD frontal/temporal	0.524945054945055	0.00769230769230767	0.0571428571428571	0	0	0	0	130	70		-	Seddighi-i3Cortical
ANK3	chr10:60279639-60300319	FTD frontal/temporal	0.517747252747253	0.00769230769230767	0.0428571428571429	1	3	0.77	4.29	130	70		-	Brown-SKNBE2
NUTM2A-AS1	chr10:87207808-87288442	FTD frontal/temporal	0.517747252747253	0.00769230769230767	0.0428571428571429	0	1	0	1.43	130	70		-	Brown-SKNBE2
UBC	chr12:124912655-124912884	FTD frontal/temporal	0.517527472527473	0.00769230769230767	0.0428571428571429	0	0	0	0	130	70		-	Brown-SKNBE2, Brown-SKNBE2
STRA6	chr15:74195675-74202155	FTD frontal/temporal	0.517747252747253	0.00769230769230767	0.0428571428571429	0	0	0	0	130	70		-	Appocher-SKNBE2
NFATC3	chr16:68085916-68121987	FTD frontal/temporal	0.517637362637363	0.00769230769230767	0.0428571428571429	0	0	0	0	130	70		+	Ferguson-HeLA
UNC13A	chr19:17652677-17652953	FTD frontal/temporal	0.517747252747253	0.00769230769230767	0.0428571428571429	0	0	0	0	130	70		-	CHX -SHY5Y, curve_experiments	Intermediate	Early	Intermediate	non-NMD rescued
AGRN	chr1:1044439-1044892	FTD frontal/temporal	0.517637362637363	0.00769230769230767	0.0428571428571429	0	1	0	1.43	130	70		+	Ferguson-HeLA, Humphrey-i3Cortical, CHX -SHY5Y, SMG1i -SHY5Y, curve_experiments	Early		Early	non-NMD rescued		non-NMD rescued
ZNF512B	chr20:63962781-63963342	FTD frontal/temporal	0.517417582417583	0.00769230769230767	0.0428571428571429	1	0	0.77	0	130	70	TRUE	-	CHX -SHY5Y				Dark cryptic
PLXNB1	chr3:48411036-48411824	FTD frontal/temporal	0.517417582417583	0.00769230769230767	0.0428571428571429	0	1	0	1.43	130	70		-	Ferguson-HeLA
TMEM175	chr4:952450-952817	FTD frontal/temporal	0.517637362637363	0.00769230769230767	0.0428571428571429	0	0	0	0	130	70		+	CHX -SHY5Y, SMG1i -SHY5Y				NMD rescued		Dark cryptic
PHF19	chr9:120876002-120877091	FTD frontal/temporal	0.517527472527473	0.00769230769230767	0.0428571428571429	0	1	0	1.43	130	70	TRUE	-	SMG1i -SHY5Y						Dark cryptic
RBM20	chr10:110812947-110816641	FTD frontal/temporal	0.51054945054945	0.00769230769230767	0.0285714285714286	0	0	0	0	130	70		+	CHX -SHY5Y				NMD rescued
CCNY	chr10:35321670-35335809	FTD frontal/temporal	0.510494505494505	0.00769230769230767	0.0285714285714286	0	0	0	0	130	70		+	Seddighi-i3Cortical
TUBGCP3	chr13:112522509-112545699	FTD frontal/temporal	0.51032967032967	0.00769230769230767	0.0285714285714286	0	0	0	0	130	70		-	CHX -SHY5Y, SMG1i -SHY5Y				NMD rescued		Dark cryptic
MEG8	chr14:100988790-100993835	FTD frontal/temporal	0.51043956043956	0.00769230769230767	0.0285714285714286	1	0	0.77	0	130	70		+	Brown-SKNBE2, Brown-SKNBE2
SH2B1	chr16:28863754-28867331	FTD frontal/temporal	0.51054945054945	0.00769230769230767	0.0285714285714286	0	0	0	0	130	70		+	Brown-SHSY5Y
ADCY7	chr16:50247109-50287912	FTD frontal/temporal	0.51032967032967	0.00769230769230767	0.0285714285714286	1	0	0.77	0	130	70		+	Brown-SKNBE2, Seddighi-i3Cortical, curve_experiments	Early	Early	Early
SHMT1	chr17:18343050-18347496	FTD frontal/temporal	0.51043956043956	0.00769230769230767	0.0285714285714286	0	1	0	1.43	130	70		-	CHX -SHY5Y				NMD rescued
ZNF788P	chr19:12092470-12097857	FTD frontal/temporal	0.51054945054945	0.00769230769230767	0.0285714285714286	0	0	0	0	130	70		+	Humphrey-i3Cortical
CFAP276	chr1:109109814-109112543	FTD frontal/temporal	0.510384615384615	0.00769230769230767	0.0285714285714286	0	0	0	0	130	70		-	Humphrey-i3Cortical					Dark cryptic
ADGRL2	chr1:81801068-81801890	FTD frontal/temporal	0.51043956043956	0.00769230769230767	0.0285714285714286	0	0	0	0	130	70	TRUE	+	SMG1i -SHY5Y						Dark cryptic
LAMA5	chr20:62325546-62326865	FTD frontal/temporal	0.51054945054945	0.00769230769230767	0.0285714285714286	0	0	0	0	130	70		-	CHX -SHY5Y				NMD rescued
HDHD5	chr22:17143131-17159126	FTD frontal/temporal	0.51054945054945	0.00769230769230767	0.0285714285714286	0	1	0	1.43	130	70		-	Melamed-SHSY5Y, Melamed-SHSY5Y
TRAPPC12	chr2:3457693-3458404	FTD frontal/temporal	0.51043956043956	0.00769230769230767	0.0285714285714286	0	0	0	0	130	70		+	Brown-SHSY5Y
SHQ1	chr3:72763014-72792916	FTD frontal/temporal	0.51054945054945	0.00769230769230767	0.0285714285714286	0	1	0	1.43	130	70		-	Brown-i3Cortical, Humphrey-i3Cortical, Seddighi-i3Cortical, Vargas-i3LMN, UPF1 - i3Cortical, CHX -SHY5Y				non-NMD rescued	NMD rescued
FAM114A2	chr5:154034967-154037368	FTD frontal/temporal	0.51054945054945	0.00769230769230767	0.0285714285714286	0	1	0	1.43	130	70		-	Seddighi-i3Cortical
KDM1B	chr6:18213781-18214509	FTD frontal/temporal	0.51043956043956	0.00769230769230767	0.0285714285714286	0	0	0	0	130	70	TRUE	+	CHX -SHY5Y				Dark cryptic
BAZ1B	chr7:73511496-73517233	FTD frontal/temporal	0.51032967032967	0.00769230769230767	0.0285714285714286	1	0	0.77	0	130	70		-	Brown-SHSY5Y
MTMR7	chr8:17302423-17307737	FTD frontal/temporal	0.51054945054945	0.00769230769230767	0.0285714285714286	0	0	0	0	130	70	TRUE	-	CHX -SHY5Y				Dark cryptic
DAPK1	chr9:87537793-87604954	FTD frontal/temporal	0.51054945054945	0.00769230769230767	0.0285714285714286	0	2	0	2.86	130	70		+	Brown-i3Cortical, Humphrey-i3Cortical, Seddighi-i3Cortical, Vargas-i3LMN, UPF1 - i3Cortical					non-NMD rescued
RAI2	chrX:17839105-17860509	FTD frontal/temporal	0.51043956043956	0.00769230769230767	0.0285714285714286	0	1	0	1.43	130	70		-	Seddighi-i3Cortical
PSD	chr10:102417121-102417940	FTD frontal/temporal	0.503351648351648	0.00769230769230767	0.0142857142857143	0	0	0	0	130	70		-	Brown-i3Cortical, Humphrey-i3Cortical, Seddighi-i3Cortical, Vargas-i3LMN, UPF1 - i3Cortical, CHX -SHY5Y, SMG1i -SHY5Y				NMD rescued	non-NMD rescued	non-NMD rescued
DOCK1	chr10:127127764-127128418	FTD frontal/temporal	0.503241758241758	0.00769230769230767	0.0142857142857143	1	0	0.77	0	130	70		+	Humphrey-i3Cortical
ANO3	chr11:26624498-26624943	FTD frontal/temporal	0.503241758241758	0.00769230769230767	0.0142857142857143	0	1	0	1.43	130	70		+	Vargas-i3LMN
NARS2	chr11:78459781-78465876	FTD frontal/temporal	0.503351648351648	0.00769230769230767	0.0142857142857143	0	0	0	0	130	70	TRUE	-	CHX -SHY5Y				Dark cryptic
DENND2B	chr11:8750725-8780133	FTD frontal/temporal	0.503241758241758	0.00769230769230767	0.0142857142857143	0	0	0	0	130	70		-	Brown-SKNBE2, curve_experiments	Early	Early
SLC26A10	chr12:57622641-57624866	FTD frontal/temporal	0.503351648351648	0.00769230769230767	0.0142857142857143	0	0	0	0	130	70		+	Brown-SHSY5Y
EEF1AKMT3	chr12:57772020-57773017	FTD frontal/temporal	0.503241758241758	0.00769230769230767	0.0142857142857143	0	0	0	0	130	70		+	Brown-SKNBE2
RAB20	chr13:110542022-110561348	FTD frontal/temporal	0.503241758241758	0.00769230769230767	0.0142857142857143	0	0	0	0	130	70		-	Ferguson-HeLA, curve_experiments	Early		Early
PCID2	chr13:113181230-113183787	FTD frontal/temporal	0.503351648351648	0.00769230769230767	0.0142857142857143	0	0	0	0	130	70	TRUE	-	SMG1i -SHY5Y						Dark cryptic
GPC6	chr13:94310567-94317384	FTD frontal/temporal	0.503351648351648	0.00769230769230767	0.0142857142857143	0	0	0	0	130	70	TRUE	+	UPF1 - i3Cortical					Dark cryptic
NYNRIN	chr14:24411450-24412644	FTD frontal/temporal	0.503241758241758	0.00769230769230767	0.0142857142857143	0	0	0	0	130	70		+	Brown-i3Cortical, Brown-SKNBE2, Humphrey-i3Cortical, UPF1 - i3Cortical, curve_experiments	Early	Early	Early		non-NMD rescued
WDR90	chr16:662844-664866	FTD frontal/temporal	0.503241758241758	0.00769230769230767	0.0142857142857143	0	0	0	0	130	70		+	SMG1i -SHY5Y						Dark cryptic
ZFHX3	chr16:72889962-72922624	FTD frontal/temporal	0.503351648351648	0.00769230769230767	0.0142857142857143	0	0	0	0	130	70	TRUE	-	CHX -SHY5Y				Dark cryptic
FANCA	chr16:89771814-89772242	FTD frontal/temporal	0.503351648351648	0.00769230769230767	0.0142857142857143	0	0	0	0	130	70	TRUE	-	CHX -SHY5Y				Dark cryptic
SHMT1	chr17:18344311-18347496	FTD frontal/temporal	0.503241758241758	0.00769230769230767	0.0142857142857143	0	0	0	0	130	70	TRUE	-	CHX -SHY5Y				Dark cryptic
FAAP100	chr17:81551203-81553074	FTD frontal/temporal	0.503241758241758	0.00769230769230767	0.0142857142857143	1	0	0.77	0	130	70		-	Brown-SKNBE2
EPG5	chr18:45901167-45903940	FTD frontal/temporal	0.503351648351648	0.00769230769230767	0.0142857142857143	0	0	0	0	130	70		-	curve_experiments	Intermediate		Intermediate
WDR83	chr19:12672580-12673018	FTD frontal/temporal	0.503351648351648	0.00769230769230767	0.0142857142857143	0	0	0	0	130	70		+	Seddighi-i3Cortical
POU2F2	chr19:42130499-42160332	FTD frontal/temporal	0.503351648351648	0.00769230769230767	0.0142857142857143	0	1	0	1.43	130	70		-	Brown-i3Cortical, Humphrey-i3Cortical, Seddighi-i3Cortical
ISG15	chr1:1008279-1008470	FTD frontal/temporal	0.503241758241758	0.00769230769230767	0.0142857142857143	0	0	0	0	130	70		+	Brown-SHSY5Y
RP11-201K10.3	chr1:155172628-155173221	FTD frontal/temporal	0.503241758241758	0.00769230769230767	0.0142857142857143	0	0	0	0	130	70		-	Brown-SKNBE2
SMYD3	chr1:245863886-245874966	FTD frontal/temporal	0.503241758241758	0.00769230769230767	0.0142857142857143	1	0	0.77	0	130	70		-	Brown-SKNBE2
RIN2	chr20:19965024-19968392	FTD frontal/temporal	0.503351648351648	0.00769230769230767	0.0142857142857143	0	0	0	0	130	70		+	Brown-i3Cortical, Seddighi-i3Cortical, UPF1 - i3Cortical					non-NMD rescued
PCBP3	chr21:45932362-45932747	FTD frontal/temporal	0.503351648351648	0.00769230769230767	0.0142857142857143	0	0	0	0	130	70	TRUE	+	CHX -SHY5Y				Dark cryptic
CLTCL1	chr22:19232598-19233422	FTD frontal/temporal	0.503351648351648	0.00769230769230767	0.0142857142857143	0	1	0	1.43	130	70		-	Humphrey-i3Cortical, Humphrey-i3Cortical
COBLL1	chr2:164699499-164704444	FTD frontal/temporal	0.503241758241758	0.00769230769230767	0.0142857142857143	1	0	0.77	0	130	70	TRUE	-	CHX -SHY5Y				Dark cryptic
B3GALT1-AS1	chr2:167868435-167868811	FTD frontal/temporal	0.503351648351648	0.00769230769230767	0.0142857142857143	0	0	0	0	130	70		-	Brown-i3Cortical, Seddighi-i3Cortical
ALLC	chr2:3697456-3698788	FTD frontal/temporal	0.503241758241758	0.00769230769230767	0.0142857142857143	1	0	0.77	0	130	70		+	Brown-SHSY5Y
SENP7	chr3:101403047-101458955	FTD frontal/temporal	0.503351648351648	0.00769230769230767	0.0142857142857143	0	0	0	0	130	70		-	Brown-SKNBE2
ZNF385D	chr3:21562095-21564574	FTD frontal/temporal	0.503351648351648	0.00769230769230767	0.0142857142857143	0	1	0	1.43	130	70		-	Vargas-i3LMN
ZNF621	chr3:40532563-40537045	FTD frontal/temporal	0.503241758241758	0.00769230769230767	0.0142857142857143	0	0	0	0	130	70	TRUE	+	CHX -SHY5Y				Dark cryptic
KIF15	chr3:44796841-44797551	FTD frontal/temporal	0.503351648351648	0.00769230769230767	0.0142857142857143	0	1	0	1.43	130	70	TRUE	+	SMG1i -SHY5Y						Dark cryptic
ENSG00000291201	chr4:118612358-118617996	FTD frontal/temporal	0.503351648351648	0.00769230769230767	0.0142857142857143	0	1	0	1.43	130	70		+	SMG1i -SHY5Y						Dark cryptic
LPCAT1	chr5:1466348-1466749	FTD frontal/temporal	0.503351648351648	0.00769230769230767	0.0142857142857143	0	0	0	0	130	70		-	SMG1i -SHY5Y						Dark cryptic
RANBP17	chr5:171265847-171271151	FTD frontal/temporal	0.503351648351648	0.00769230769230767	0.0142857142857143	0	1	0	1.43	130	70		+	Brown-i3Cortical, Humphrey-i3Cortical, Seddighi-i3Cortical
ZNF131	chr5:43132464-43139165	FTD frontal/temporal	0.503351648351648	0.00769230769230767	0.0142857142857143	0	0	0	0	130	70		+	Brown-SHSY5Y
CTTNBP2	chr7:117863026-117873335	FTD frontal/temporal	0.503241758241758	0.00769230769230767	0.0142857142857143	0	0	0	0	130	70	TRUE	-	UPF1 - i3Cortical					Dark cryptic
VAV2	chr9:133833378-133834272	FTD frontal/temporal	0.503241758241758	0.00769230769230767	0.0142857142857143	0	0	0	0	130	70	TRUE	-	SMG1i -SHY5Y						Dark cryptic
DAPK1	chr9:87499139-87537665	FTD frontal/temporal	0.503241758241758	0.00769230769230767	0.0142857142857143	1	0	0.77	0	130	70		+	Seddighi-i3Cortical
ROR2	chr9:91883383-91949867	FTD frontal/temporal	0.503241758241758	0.00769230769230767	0.0142857142857143	1	1	0.77	1.43	130	70		-	CHX -SHY5Y				non-NMD rescued
PSD	chr10:102417121-102417685	FTD frontal/temporal	0.496153846153846	0.00769230769230767	0	0	0	0	0	130	70		-	Humphrey-i3Cortical
ALKBH8	chr11:107523213-107525441	FTD frontal/temporal	0.496153846153846	0.00769230769230767	0	0	0	0	0	130	70		-	Brown-SHSY5Y
ARNTL	chr11:13310059-13346354	FTD frontal/temporal	0.496153846153846	0.00769230769230767	0	0	0	0	0	130	70	TRUE	+	SMG1i -SHY5Y						Dark cryptic
MADD	chr11:47325032-47326544	FTD frontal/temporal	0.496153846153846	0.00769230769230767	0	0	0	0	0	130	70		+	Brown-i3Cortical, Brown-SKNBE2, Humphrey-i3Cortical, Seddighi-i3Cortical, Seddighi-i3Cortical, Vargas-i3LMN, UPF1 - i3Cortical, CHX -SHY5Y, SMG1i -SHY5Y, curve_experiments	Early	Early	Early	NMD rescued	non-NMD rescued	Dark cryptic
MADD	chr11:47325032-47328658	FTD frontal/temporal	0.496153846153846	0.00769230769230767	0	1	0	0.77	0	130	70		+	Humphrey-i3Cortical, Humphrey-i3Cortical, Klim-MotorNeuron, Seddighi-i3Cortical, Seddighi-i3Cortical, Vargas-i3LMN, Vargas-i3LMN, UPF1 - i3Cortical, CHX -SHY5Y, curve_experiments	Early	Early	Early	Dark cryptic	non-NMD rescued
MVK	chr12:109594903-109595028	FTD frontal/temporal	0.496153846153846	0.00769230769230767	0	0	0	0	0	130	70		+	curve_experiments	Late		Late
MAPKAPK5	chr12:111894726-111896203	FTD frontal/temporal	0.496153846153846	0.00769230769230767	0	1	0	0.77	0	130	70		+	Brown-i3Cortical, Humphrey-i3Cortical, Seddighi-i3Cortical, Vargas-i3LMN, UPF1 - i3Cortical					non-NMD rescued
PIK3C2G	chr12:18262666-18282004	FTD frontal/temporal	0.496153846153846	0.00769230769230767	0	0	0	0	0	130	70		+	Brown-SKNBE2
SLC26A10	chr12:57622641-57624500	FTD frontal/temporal	0.496153846153846	0.00769230769230767	0	0	0	0	0	130	70	TRUE	+	Brown-SHSY5Y				Dark cryptic
WDFY2	chr13:51753748-51754268	FTD frontal/temporal	0.496153846153846	0.00769230769230767	0	1	0	0.77	0	130	70		+	Brown-SKNBE2
TMEM179	chr14:104604375-104604457	FTD frontal/temporal	0.496153846153846	0.00769230769230767	0	0	0	0	0	130	70		-	CHX -SHY5Y				non-NMD rescued
JPH4	chr14:23576456-23578180	FTD frontal/temporal	0.496153846153846	0.00769230769230767	0	0	0	0	0	130	70		-	Brown-SHSY5Y
SEMA6D	chr15:47469299-47470474	FTD frontal/temporal	0.496153846153846	0.00769230769230767	0	1	0	0.77	0	130	70		+	Brown-i3Cortical, Humphrey-i3Cortical, Seddighi-i3Cortical, Vargas-i3LMN, UPF1 - i3Cortical					non-NMD rescued
TCF12	chr15:57263274-57265349	FTD frontal/temporal	0.496153846153846	0.00769230769230767	0	1	0	0.77	0	130	70	TRUE	+	CHX -SHY5Y				Dark cryptic
USP3	chr15:63556922-63558106	FTD frontal/temporal	0.496153846153846	0.00769230769230767	0	0	0	0	0	130	70		+	SMG1i -SHY5Y						Dark cryptic
STRA6	chr15:74185843-74189115	FTD frontal/temporal	0.496153846153846	0.00769230769230767	0	0	0	0	0	130	70		-	SMG1i -SHY5Y						Dark cryptic
CCDC33	chr15:74209534-74243985	FTD frontal/temporal	0.496153846153846	0.00769230769230767	0	0	0	0	0	130	70		+	curve_experiments	Early		Early
ARID3B	chr15:74593236-74596827	FTD frontal/temporal	0.496153846153846	0.00769230769230767	0	1	0	0.77	0	130	70		+	Brown-SHSY5Y
ZFHX3	chr16:73234062-73236799	FTD frontal/temporal	0.496153846153846	0.00769230769230767	0	0	0	0	0	130	70		-	Seddighi-i3Cortical, Vargas-i3LMN, UPF1 - i3Cortical					non-NMD rescued
SMYD4	chr17:1823204-1827861	FTD frontal/temporal	0.496153846153846	0.00769230769230767	0	0	0	0	0	130	70		-	Brown-SHSY5Y
ZNF826P	chr19:20409956-20417666	FTD frontal/temporal	0.496153846153846	0.00769230769230767	0	0	0	0	0	130	70		-	CHX -SHY5Y, curve_experiments	Early		Early	non-NMD rescued
ANKRD27	chr19:32625966-32628083	FTD frontal/temporal	0.496153846153846	0.00769230769230767	0	0	0	0	0	130	70		-	Brown-i3Cortical, Brown-SKNBE2
POLD1	chr19:50415826-50416610	FTD frontal/temporal	0.496153846153846	0.00769230769230767	0	0	0	0	0	130	70	TRUE	+	CHX -SHY5Y				Dark cryptic
AC006115.7	chr19:56810228-56821728	FTD frontal/temporal	0.496153846153846	0.00769230769230767	0	0	0	0	0	130	70		+	Brown-SHSY5Y
FBN3	chr19:8118456-8118897	FTD frontal/temporal	0.496153846153846	0.00769230769230767	0	0	0	0	0	130	70		-	Brown-i3Cortical, Seddighi-i3Cortical, Vargas-i3LMN
KIF14	chr1:200618838-200620712	FTD frontal/temporal	0.496153846153846	0.00769230769230767	0	0	0	0	0	130	70		-	Brown-SHSY5Y, Brown-SHSY5Y
CHRM3	chr1:239787177-239827252	FTD frontal/temporal	0.496153846153846	0.00769230769230767	0	0	0	0	0	130	70		+	Brown-SKNBE2
EXO1	chr1:241849027-241849109	FTD frontal/temporal	0.496153846153846	0.00769230769230767	0	0	0	0	0	130	70		+	Humphrey-i3Cortical
SLC6A9	chr1:44024362-44031202	FTD frontal/temporal	0.496153846153846	0.00769230769230767	0	0	0	0	0	130	70		-	Brown-i3Cortical
RAD54L	chr1:46273465-46273594	FTD frontal/temporal	0.496153846153846	0.00769230769230767	0	0	0	0	0	130	70		+	Appocher-SKNBE2, Appocher-SKNBE2
TAF4	chr20:62003274-62006510	FTD frontal/temporal	0.496153846153846	0.00769230769230767	0	1	0	0.77	0	130	70	TRUE	-	CHX -SHY5Y				Dark cryptic
LRATD1	chr2:14632937-14649316	FTD frontal/temporal	0.496153846153846	0.00769230769230767	0	0	0	0	0	130	70		+	Seddighi-i3Cortical
MYCNOS	chr2:15941097-15941532	FTD frontal/temporal	0.496153846153846	0.00769230769230767	0	1	0	0.77	0	130	70		-	Brown-i3Cortical
ALK	chr2:29480787-29531915	FTD frontal/temporal	0.496153846153846	0.00769230769230767	0	0	0	0	0	130	70		-	CHX -SHY5Y				non-NMD rescued
GALNT14	chr2:30945870-30947928	FTD frontal/temporal	0.496153846153846	0.00769230769230767	0	0	0	0	0	130	70		-	SMG1i -SHY5Y						Dark cryptic
NCAPH	chr2:96359193-96360588	FTD frontal/temporal	0.496153846153846	0.00769230769230767	0	0	0	0	0	130	70	TRUE	+	SMG1i -SHY5Y						Dark cryptic
RP11-111H13.1	chr2:99321479-99321955	FTD frontal/temporal	0.496153846153846	0.00769230769230767	0	0	0	0	0	130	70		+	Brown-SHSY5Y
KALRN	chr3:124661928-124664145	FTD frontal/temporal	0.496153846153846	0.00769230769230767	0	1	0	0.77	0	130	70		+	Brown-i3Cortical, Seddighi-i3Cortical
TMEM108	chr3:133074358-133119038	FTD frontal/temporal	0.496153846153846	0.00769230769230767	0	0	0	0	0	130	70		+	Brown-SKNBE2
SHQ1	chr3:72750836-72762906	FTD frontal/temporal	0.496153846153846	0.00769230769230767	0	0	0	0	0	130	70		-	Brown-i3Cortical, Humphrey-i3Cortical, Seddighi-i3Cortical, Vargas-i3LMN, UPF1 - i3Cortical, CHX -SHY5Y				non-NMD rescued	NMD rescued
LMCD1	chr3:8548903-8552304	FTD frontal/temporal	0.496153846153846	0.00769230769230767	0	0	0	0	0	130	70		+	SMG1i -SHY5Y						Dark cryptic
TERT	chr5:1282624-1285899	FTD frontal/temporal	0.496153846153846	0.00769230769230767	0	1	0	0.77	0	130	70		-	Brown-SHSY5Y
FAM114A2	chr5:154037455-154038388	FTD frontal/temporal	0.496153846153846	0.00769230769230767	0	0	0	0	0	130	70		-	Seddighi-i3Cortical, UPF1 - i3Cortical, CHX -SHY5Y, curve_experiments	Early		Early	Dark cryptic	non-NMD rescued
SPDL1	chr5:169583889-169587261	FTD frontal/temporal	0.496153846153846	0.00769230769230767	0	1	0	0.77	0	130	70		+	Brown-SHSY5Y
CEP72	chr5:651802-652988	FTD frontal/temporal	0.496153846153846	0.00769230769230767	0	0	0	0	0	130	70	TRUE	+	SMG1i -SHY5Y						Dark cryptic
NAIPP3	chr5:69619280-69620014	FTD frontal/temporal	0.496153846153846	0.00769230769230767	0	0	0	0	0	130	70	TRUE	+	CHX -SHY5Y				Dark cryptic
JARID2	chr6:15513045-15517161	FTD frontal/temporal	0.496153846153846	0.00769230769230767	0	1	0	0.77	0	130	70		+	CHX -SHY5Y				NMD rescued
PDE10A	chr6:165909080-165987529	FTD frontal/temporal	0.496153846153846	0.00769230769230767	0	0	0	0	0	130	70	TRUE	-	CHX -SHY5Y				Dark cryptic
HULC	chr6:8780007-8784191	FTD frontal/temporal	0.496153846153846	0.00769230769230767	0	0	0	0	0	130	70		+	Humphrey-i3Cortical, Seddighi-i3Cortical
HDAC9	chr7:18976151-18976413	FTD frontal/temporal	0.496153846153846	0.00769230769230767	0	0	0	0	0	130	70		+	Brown-SKNBE2
OSBPL3	chr7:24892621-24971543	FTD frontal/temporal	0.496153846153846	0.00769230769230767	0	1	0	0.77	0	130	70	TRUE	-	SMG1i -SHY5Y						Dark cryptic
SUN1	chr7:892418-895334	FTD frontal/temporal	0.496153846153846	0.00769230769230767	0	0	0	0	0	130	70		+	UPF1 - i3Cortical, CHX -SHY5Y				NMD rescued	NMD rescued
DYNC1I1	chr7:96061328-96076057	FTD frontal/temporal	0.496153846153846	0.00769230769230767	0	0	0	0	0	130	70		+	curve_experiments	Late		Late
RBPMS	chr8:30442806-30474779	FTD frontal/temporal	0.496153846153846	0.00769230769230767	0	0	0	0	0	130	70		+	Humphrey-i3Cortical
MELK	chr9:36580155-36581644	FTD frontal/temporal	0.496153846153846	0.00769230769230767	0	1	0	0.77	0	130	70		+	Appocher-SKNBE2
MELK	chr9:36580871-36581644	FTD frontal/temporal	0.496153846153846	0.00769230769230767	0	0	0	0	0	130	70		+	UPF1 - i3Cortical					NMD rescued
PHF2	chr9:93661646-93662907	FTD frontal/temporal	0.496153846153846	0.00769230769230767	0	0	0	0	0	130	70	TRUE	+	CHX -SHY5Y				Dark cryptic
IL3RA	chrX:1337978-1338222	FTD frontal/temporal	0.496153846153846	0.00769230769230767	0	1	0	0.77	0	130	70		+	Vargas-i3LMN
TBL1X	chrX:9689246-9691579	FTD frontal/temporal	0.496153846153846	0.00769230769230767	0	0	0	0	0	130	70		+	Seddighi-i3Cortical, CHX -SHY5Y				Dark cryptic
KNDC1	chr10:133166939-133167381	Motor Cortex	0.638303244539831	0.0112359550561798	0.278651685393258	1	63	1.12	14.16	89	445		+	Brown-i3Cortical, Humphrey-i3Cortical, Klim-MotorNeuron, Seddighi-i3Cortical, Vargas-i3LMN, UPF1 - i3Cortical					non-NMD rescued
STMN2	chr8:79611214-79616822	Motor Cortex	0.705163489458402	0.0112359550561798	0.229213483146067	0	143	0	32.13	89	445		+	Appocher-SKNBE2, Brown-i3Cortical, Brown-SKNBE2, Humphrey-i3Cortical, Klim-MotorNeuron, Melamed-SHSY5Y, Seddighi-i3Cortical, Vargas-i3LMN, UPF1 - i3Cortical, CHX -SHY5Y, SMG1i -SHY5Y, curve_experiments	Early	Early	Early	non-NMD rescued	non-NMD rescued	non-NMD rescued
AARS1	chr16:70271972-70272796	Motor Cortex	0.608079787905567	0.0112359550561798	0.226966292134832	0	40	0	8.99	89	445		-	Ferguson-HeLA, Brown-i3Cortical, Humphrey-i3Cortical, Seddighi-i3Cortical, Vargas-i3LMN, UPF1 - i3Cortical, CHX -SHY5Y, SMG1i -SHY5Y, curve_experiments	Intermediate	Late	Intermediate	non-NMD rescued	non-NMD rescued	non-NMD rescued
WASL	chr7:123684580-123692347	Motor Cortex	0.593132180280268	0.0112359550561798	0.195505617977528	0	32	0	7.19	89	445		-	Ferguson-HeLA, Ferguson-HeLA, Appocher-SKNBE2, Appocher-SKNBE2, Brown-i3Cortical, Brown-i3Cortical, Brown-SKNBE2, Brown-SKNBE2, Humphrey-i3Cortical, Humphrey-i3Cortical, Melamed-SHSY5Y, Melamed-SHSY5Y, Seddighi-i3Cortical, Seddighi-i3Cortical, Vargas-i3LMN, Vargas-i3LMN, UPF1 - i3Cortical, CHX -SHY5Y, SMG1i -SHY5Y, curve_experiments	Early	Early		NMD rescued	non-NMD rescued	non-NMD rescued
ARHGAP23	chr17:38460932-38462640	Motor Cortex	0.565130665320035	0.0112359550561798	0.141573033707865	1	18	1.12	4.04	89	445		+	Ferguson-HeLA, Humphrey-i3Cortical
ELAVL3	chr19:11458611-11463496	Motor Cortex	0.555662163868199	0.0112359550561798	0.123595505617978	1	20	1.12	4.49	89	445		-	Appocher-SKNBE2, Brown-i3Cortical, Brown-SHSY5Y, Brown-SKNBE2, Humphrey-i3Cortical, Melamed-SHSY5Y, Seddighi-i3Cortical, Vargas-i3LMN, UPF1 - i3Cortical, CHX -SHY5Y, SMG1i -SHY5Y, curve_experiments	Early	Early	Early	NMD rescued	non-NMD rescued	NMD rescued
ELAVL3	chr19:11463662-11466172	Motor Cortex	0.555157177124101	0.0112359550561798	0.121348314606742	0	11	0	2.47	89	445		-	Appocher-SKNBE2, Brown-i3Cortical, Brown-SHSY5Y, Brown-SKNBE2, Humphrey-i3Cortical, Melamed-SHSY5Y, Seddighi-i3Cortical, Vargas-i3LMN, UPF1 - i3Cortical, CHX -SHY5Y, SMG1i -SHY5Y, curve_experiments	Early	Early	Early	NMD rescued	non-NMD rescued	NMD rescued
MGAT5B	chr17:76937368-76937988	Motor Cortex	0.552253503345537	0.0112359550561798	0.11685393258427	1	23	1.12	5.17	89	445		+	Ferguson-HeLA, Brown-i3Cortical, Brown-SHSY5Y, Brown-SKNBE2, Humphrey-i3Cortical, Seddighi-i3Cortical, Vargas-i3LMN, UPF1 - i3Cortical, CHX -SHY5Y, SMG1i -SHY5Y, curve_experiments	Early	Early	Early	non-NMD rescued	non-NMD rescued	NMD rescued
CAMK2B	chr7:44258610-44258872	Motor Cortex	0.549476076252998	0.0112359550561798	0.110112359550562	0	19	0	4.27	89	445		-	Brown-i3Cortical, Seddighi-i3Cortical, Vargas-i3LMN, UPF1 - i3Cortical					non-NMD rescued
CELF5	chr19:3278110-3278213	Motor Cortex	0.54659765181164	0.0112359550561798	0.103370786516854	0	13	0	2.92	89	445		+	SMG1i -SHY5Y						NMD rescued
TMEM175	chr4:932540-951207	Motor Cortex	0.54664815048605	0.0112359550561798	0.103370786516854	0	12	0	2.7	89	445		+	Ferguson-HeLA, Ferguson-HeLA, Brown-i3Cortical, Brown-i3Cortical, Humphrey-i3Cortical, Humphrey-i3Cortical, Seddighi-i3Cortical, Seddighi-i3Cortical, Vargas-i3LMN, Vargas-i3LMN, UPF1 - i3Cortical, CHX -SHY5Y, SMG1i -SHY5Y				non-NMD rescued	non-NMD rescued	non-NMD rescued
TGFBRAP1	chr2:105298705-105307483	Motor Cortex	0.539363716702437	0.0112359550561798	0.0898876404494382	0	9	0	2.02	89	445		-	Brown-SHSY5Y, Humphrey-i3Cortical, Seddighi-i3Cortical, UPF1 - i3Cortical, CHX -SHY5Y, SMG1i -SHY5Y				Dark cryptic	non-NMD rescued	NMD rescued
ADAMTS13	chr9:133437897-133444863	Motor Cortex	0.538366367882843	0.0112359550561798	0.0876404494382022	0	5	0	1.12	89	445		+	Brown-SHSY5Y, Brown-SHSY5Y
SYT7	chr11:61547620-61551384	Motor Cortex	0.536371670243656	0.0112359550561798	0.0831460674157303	0	10	0	2.25	89	445		-	Brown-i3Cortical, Humphrey-i3Cortical, Seddighi-i3Cortical, Vargas-i3LMN, UPF1 - i3Cortical, SMG1i -SHY5Y, curve_experiments	Early	Intermediate	Early		non-NMD rescued	NMD rescued
EPB41L4A	chr5:112267284-112275326	Motor Cortex	0.533341749779068	0.0112359550561798	0.0786516853932584	0	5	0	1.12	89	445		-	Brown-i3Cortical, Brown-SHSY5Y, Humphrey-i3Cortical, Seddighi-i3Cortical, Vargas-i3LMN, UPF1 - i3Cortical, CHX -SHY5Y, curve_experiments	Early		Early	non-NMD rescued	non-NMD rescued
CH17-264L24.2	chr22:22309883-22318899	Motor Cortex	0.527786895593991	0.0112359550561798	0.0674157303370787	1	5	1.12	1.12	89	445		+	Appocher-SKNBE2, Appocher-SKNBE2
ZFP91	chr11:58617054-58617196	Motor Cortex	0.526095190001263	0.0112359550561798	0.0629213483146067	0	6	0	1.35	89	445		+	Ferguson-HeLA, CHX -SHY5Y, curve_experiments	Intermediate		Intermediate	non-NMD rescued
TAOK1	chr17:29534928-29542561	Motor Cortex	0.525943693978033	0.0112359550561798	0.0629213483146067	0	3	0	0.67	89	445		+	Humphrey-i3Cortical, Vargas-i3LMN, UPF1 - i3Cortical, CHX -SHY5Y				non-NMD rescued	NMD rescued
C20orf194	chr20:3344699-3348525	Motor Cortex	0.523822749652822	0.0112359550561798	0.0584269662921348	0	3	0	0.67	89	445		-	Brown-i3Cortical, Seddighi-i3Cortical, UPF1 - i3Cortical, CHX -SHY5Y	Late	Late		Dark cryptic	non-NMD rescued
SH3D19	chr4:151144288-151149500	Motor Cortex	0.523267264234314	0.0112359550561798	0.0584269662921348	1	2	1.12	0.45	89	445	TRUE	-	CHX -SHY5Y				Dark cryptic
DYRK1A	chr21:37367066-37420299	Motor Cortex	0.522661280141396	0.0112359550561798	0.0561797752808989	0	6	0	1.35	89	445		+	Humphrey-i3Cortical, Humphrey-i3Cortical
WASL	chr7:123684580-123688997	Motor Cortex	0.522509784118167	0.0112359550561798	0.0561797752808989	0	10	0	2.25	89	445		-	Ferguson-HeLA, Humphrey-i3Cortical
IQCE	chr7:2565071-2567116	Motor Cortex	0.522408786769347	0.0112359550561798	0.0561797752808989	0	3	0	0.67	89	445		+	Ferguson-HeLA, Brown-i3Cortical, Humphrey-i3Cortical, Seddighi-i3Cortical, Vargas-i3LMN, UPF1 - i3Cortical, CHX -SHY5Y, SMG1i -SHY5Y, curve_experiments	Intermediate	Late	Intermediate	non-NMD rescued	non-NMD rescued	non-NMD rescued
ATG4B	chr2:241668685-241668875	Motor Cortex	0.5216513066532	0.0112359550561798	0.0539325842696629	0	5	0	1.12	89	445		+	Brown-i3Cortical, Humphrey-i3Cortical, Seddighi-i3Cortical, Vargas-i3LMN, UPF1 - i3Cortical, CHX -SHY5Y, SMG1i -SHY5Y, curve_experiments	Early	Early	Early	NMD rescued	non-NMD rescued	non-NMD rescued
KALRN	chr3:124700033-124700977	Motor Cortex	0.520237343769726	0.0112359550561798	0.051685393258427	0	4	0	0.9	89	445		+	Brown-i3Cortical, Humphrey-i3Cortical, Klim-MotorNeuron, Seddighi-i3Cortical, Vargas-i3LMN, UPF1 - i3Cortical					non-NMD rescued
PTPN13	chr4:86672543-86674457	Motor Cortex	0.520489837141775	0.0112359550561798	0.051685393258427	0	4	0	0.9	89	445		+	Humphrey-i3Cortical, Seddighi-i3Cortical, Vargas-i3LMN, UPF1 - i3Cortical, CHX -SHY5Y				non-NMD rescued	non-NMD rescued
DGKA	chr12:55939529-55940268	Motor Cortex	0.518924378235071	0.0112359550561798	0.049438202247191	1	3	1.12	0.67	89	445	TRUE	+	SMG1i -SHY5Y						Dark cryptic
RP11-319G6.1	chr3:139423114-139424957	Motor Cortex	0.519252619618735	0.0112359550561798	0.049438202247191	0	3	0	0.67	89	445		+	UPF1 - i3Cortical					NMD rescued
RASGEF1B	chr4:81802889-81824518	Motor Cortex	0.519214745612928	0.0112359550561798	0.049438202247191	0	6	0	1.35	89	445		-	Humphrey-i3Cortical
RP9	chr7:33100561-33103694	Motor Cortex	0.518823380886252	0.0112359550561798	0.049438202247191	1	2	1.12	0.45	89	445	TRUE	-	SMG1i -SHY5Y						Dark cryptic
ERI3	chr1:44221640-44225766	Motor Cortex	0.517081176619114	0.0112359550561798	0.0449438202247191	0	4	0	0.9	89	445		-	Seddighi-i3Cortical, Vargas-i3LMN, UPF1 - i3Cortical, CHX -SHY5Y, SMG1i -SHY5Y				Dark cryptic	non-NMD rescued	Dark cryptic
CDK7	chr5:69259936-69261377	Motor Cortex	0.516651937886631	0.0112359550561798	0.0449438202247191	0	2	0	0.45	89	445		+	Brown-i3Cortical, Seddighi-i3Cortical, Vargas-i3LMN, UPF1 - i3Cortical, CHX -SHY5Y, SMG1i -SHY5Y				NMD rescued	non-NMD rescued	Dark cryptic
H2BC5	chr6:26163918-26170975	Motor Cortex	0.516954929933089	0.0112359550561798	0.0449438202247191	0	1	0	0.22	89	445	TRUE	+	SMG1i -SHY5Y						Dark cryptic
SMG1P7	chr16:70222480-70226770	Motor Cortex	0.515604090392627	0.0112359550561798	0.0426966292134831	0	4	0	0.9	89	445		-	Brown-SKNBE2
LLGL2	chr17:75573205-75573481	Motor Cortex	0.515641964398435	0.0112359550561798	0.0426966292134831	1	1	1.12	0.22	89	445	TRUE	+	SMG1i -SHY5Y						Dark cryptic
MGME1	chr20:17970370-17972707	Motor Cortex	0.515894457770484	0.0112359550561798	0.0426966292134831	0	0	0	0	89	445		+	Brown-SHSY5Y
LINC01184	chr5:127992633-128061144	Motor Cortex	0.51551571771241	0.0112359550561798	0.0426966292134831	0	0	0	0	89	445		-	CHX -SHY5Y	Late		Late	NMD rescued
FGF11	chr17:7440935-7441471	Motor Cortex	0.514833985607878	0.0112359550561798	0.0404494382022472	0	1	0	0.22	89	445		+	CHX -SHY5Y				NMD rescued
SLC26A11	chr17:80220496-80236928	Motor Cortex	0.514455245549804	0.0112359550561798	0.0404494382022472	0	0	0	0	89	445		+	Ferguson-HeLA
FAM114A2	chr5:154037455-154038293	Motor Cortex	0.514669864916046	0.0112359550561798	0.0404494382022472	0	4	0	0.9	89	445		-	Brown-SHSY5Y, Brown-SKNBE2, Seddighi-i3Cortical, UPF1 - i3Cortical, CHX -SHY5Y, curve_experiments	Early	Early		non-NMD rescued	non-NMD rescued
RP11-111F5.4	chr9:62375528-62376253	Motor Cortex	0.514821360939275	0.0112359550561798	0.0404494382022472	0	4	0	0.9	89	445		-	Brown-SHSY5Y
CCNY	chr10:35321670-35335809	Motor Cortex	0.513495770736018	0.0112359550561798	0.0382022471910112	0	3	0	0.67	89	445		+	Seddighi-i3Cortical
HDGFL2	chr19:4492152-4493706	Motor Cortex	0.513571518747633	0.0112359550561798	0.0382022471910112	0	2	0	0.45	89	445		+	Vargas-i3LMN
CRACD	chr4:56298349-56301498	Motor Cortex	0.513394773387199	0.0112359550561798	0.0382022471910112	0	4	0	0.9	89	445		+	Brown-SHSY5Y
NSMCE4A	chr10:121971069-121973512	Motor Cortex	0.512397424567605	0.0112359550561798	0.0359550561797753	0	1	0	0.22	89	445		-	Vargas-i3LMN
CEP290	chr12:88086742-88087780	Motor Cortex	0.512511046585027	0.0112359550561798	0.0359550561797753	0	1	0	0.22	89	445		-	Brown-i3Cortical, curve_experiments	Late	Late
UVSSA	chr4:1366431-1380047	Motor Cortex	0.51252367125363	0.0112359550561798	0.0359550561797753	0	1	0	0.22	89	445	TRUE	+	CHX -SHY5Y				Dark cryptic
C9orf72	chr9:27567164-27572521	Motor Cortex	0.512258553212978	0.0112359550561798	0.0359550561797753	0	0	0	0	89	445		-	UPF1 - i3Cortical					NMD rescued
ACAD10	chr12:111712193-111712498	Motor Cortex	0.511425325085217	0.0112359550561798	0.0337078651685393	0	3	0	0.67	89	445	TRUE	+	CHX -SHY5Y				Dark cryptic
NPIPB13	chr16:30223456-30224226	Motor Cortex	0.511324327736397	0.0112359550561798	0.0337078651685393	0	0	0	0	89	445		-	Brown-SKNBE2
CEP152	chr15:48796160-48797661	Motor Cortex	0.510137608887767	0.0112359550561798	0.0314606741573034	0	2	0	0.45	89	445		-	Ferguson-HeLA, Ferguson-HeLA, Humphrey-i3Cortical
ENSG00000261227	chr16:73232868-73233884	Motor Cortex	0.510150233556369	0.0112359550561798	0.0314606741573034	0	2	0	0.45	89	445		+	Vargas-i3LMN
RP11-295G20.2	chr1:231524541-231527338	Motor Cortex	0.510263855573791	0.0112359550561798	0.0314606741573034	0	2	0	0.45	89	445		-	Brown-SKNBE2
DLGAP3	chr1:34907437-34929059	Motor Cortex	0.510150233556369	0.0112359550561798	0.0314606741573034	0	4	0	0.9	89	445		-	Vargas-i3LMN, Vargas-i3LMN, UPF1 - i3Cortical, CHX -SHY5Y				NMD rescued	non-NMD rescued
UPF2	chr10:11921307-11926922	Motor Cortex	0.508925640701932	0.0112359550561798	0.0292134831460674	0	2	0	0.45	89	445		-	Ferguson-HeLA, Appocher-SKNBE2, Brown-SHSY5Y, Brown-SKNBE2, Melamed-SHSY5Y, curve_experiments	Early	Early
FAM149B1	chr10:73228184-73232939	Motor Cortex	0.508849892690317	0.0112359550561798	0.0292134831460674	1	2	1.12	0.45	89	445	TRUE	+	SMG1i -SHY5Y						Dark cryptic
ZNF529	chr19:36556197-36573043	Motor Cortex	0.508950890039136	0.0112359550561798	0.0292134831460674	0	5	0	1.12	89	445		-	Ferguson-HeLA, Humphrey-i3Cortical, Humphrey-i3Cortical, CHX -SHY5Y				NMD rescued
VEZT	chr12:95224236-95242164	Motor Cortex	0.507776795859109	0.0112359550561798	0.0269662921348315	0	2	0	0.45	89	445		+	Ferguson-HeLA
SLC22A17	chr14:23348306-23349272	Motor Cortex	0.507713672516096	0.0112359550561798	0.0269662921348315	1	1	1.12	0.22	89	445		-	Brown-SHSY5Y
MYO18A	chr17:29131442-29140340	Motor Cortex	0.507966165888146	0.0112359550561798	0.0269662921348315	0	0	0	0	89	445		-	Vargas-i3LMN, UPF1 - i3Cortical					NMD rescued
INSR	chr19:7168094-7169720	Motor Cortex	0.507789420527711	0.0112359550561798	0.0269662921348315	0	1	0	0.22	89	445		-	Vargas-i3LMN, UPF1 - i3Cortical					non-NMD rescued
ADGRL2	chr1:81801068-81801890	Motor Cortex	0.507814669864916	0.0112359550561798	0.0269662921348315	0	1	0	0.22	89	445	TRUE	+	SMG1i -SHY5Y						Dark cryptic
COL18A1	chr21:45504043-45511093	Motor Cortex	0.507839919202121	0.0112359550561798	0.0269662921348315	0	0	0	0	89	445		+	CHX -SHY5Y				non-NMD rescued
MDC1-AS1	chr6:30704314-30704807	Motor Cortex	0.507852543870723	0.0112359550561798	0.0269662921348315	0	3	0	0.67	89	445	TRUE	+	SMG1i -SHY5Y						Dark cryptic
RCBTB2	chr13:48504390-48511770	Motor Cortex	0.5067036990279	0.0112359550561798	0.0247191011235955	0	2	0	0.45	89	445	TRUE	-	CHX -SHY5Y				Dark cryptic
NTRK3	chr15:88256486-88256605	Motor Cortex	0.50680469637672	0.0112359550561798	0.0247191011235955	0	1	0	0.22	89	445		-	Seddighi-i3Cortical
NFATC3	chr16:68085916-68121987	Motor Cortex	0.50685519505113	0.0112359550561798	0.0247191011235955	0	1	0	0.22	89	445		+	Ferguson-HeLA
MYADM	chr19:53869598-53869754	Motor Cortex	0.506653200353491	0.0112359550561798	0.0247191011235955	1	4	1.12	0.9	89	445		+	Brown-SHSY5Y
LRATD1	chr2:14632937-14649316	Motor Cortex	0.506678449690696	0.0112359550561798	0.0247191011235955	0	1	0	0.22	89	445		+	Seddighi-i3Cortical
PLXNB1	chr3:48413169-48413458	Motor Cortex	0.5067036990279	0.0112359550561798	0.0247191011235955	0	0	0	0	89	445	TRUE	-	CHX -SHY5Y				Dark cryptic
SNX8	chr7:2278305-2280354	Motor Cortex	0.506653200353491	0.0112359550561798	0.0247191011235955	1	1	1.12	0.22	89	445		-	SMG1i -SHY5Y						Dark cryptic
CHGB	chr20:5912706-5916326	Motor Cortex	0.50571897487691	0.0112359550561798	0.0224719101123596	0	2	0	0.45	89	445		+	Humphrey-i3Cortical, SMG1i -SHY5Y, curve_experiments	Late	Late				Dark cryptic
DDT	chr22:23971623-23974307	Motor Cortex	0.505491730842065	0.0112359550561798	0.0224719101123596	0	0	0	0	89	445		-	CHX -SHY5Y				NMD rescued
ZNF385D	chr3:21562095-21564574	Motor Cortex	0.505693725539705	0.0112359550561798	0.0224719101123596	0	2	0	0.45	89	445		-	Vargas-i3LMN
HEMK1	chr3:50570801-50570931	Motor Cortex	0.505693725539705	0.0112359550561798	0.0224719101123596	0	0	0	0	89	445		+	Brown-SHSY5Y
GPX8	chr5:55160396-55164055	Motor Cortex	0.505693725539705	0.0112359550561798	0.0224719101123596	0	2	0	0.45	89	445		+	Humphrey-i3Cortical
RAB11FIP3	chr16:501566-501738	Motor Cortex	0.504532256028279	0.0112359550561798	0.0202247191011236	0	3	0	0.67	89	445		+	Brown-SKNBE2
DHX38	chr16:72097964-72098670	Motor Cortex	0.50443125867946	0.0112359550561798	0.0202247191011236	0	0	0	0	89	445		+	Melamed-SHSY5Y
KATNAL2	chr18:47077453-47079628	Motor Cortex	0.504532256028279	0.0112359550561798	0.0202247191011236	0	0	0	0	89	445		+	Brown-SHSY5Y
KIRREL1	chr1:158076262-158084422	Motor Cortex	0.504519631359677	0.0112359550561798	0.0202247191011236	0	2	0	0.45	89	445		+	UPF1 - i3Cortical					NMD rescued
AC108488.4	chr2:3533190-3534113	Motor Cortex	0.504557505365484	0.0112359550561798	0.0202247191011236	0	1	0	0.22	89	445		-	Brown-SKNBE2
ERMARD	chr6:169776673-169781330	Motor Cortex	0.504456508016665	0.0112359550561798	0.0202247191011236	1	2	1.12	0.45	89	445	TRUE	+	UPF1 - i3Cortical					Dark cryptic
SORCS1	chr10:106574181-106579091	Motor Cortex	0.503383411185456	0.0112359550561798	0.0179775280898876	0	0	0	0	89	445		-	CHX -SHY5Y				NMD rescued
MEG8	chr14:100988790-100993835	Motor Cortex	0.503370786516854	0.0112359550561798	0.0179775280898876	0	3	0	0.67	89	445		+	Brown-SKNBE2, Brown-SKNBE2
PELI2	chr14:56290456-56292719	Motor Cortex	0.503295038505239	0.0112359550561798	0.0179775280898876	0	1	0	0.22	89	445		+	Humphrey-i3Cortical
AMMECR1L	chr2:127869544-127871249	Motor Cortex	0.503446534528469	0.0112359550561798	0.0179775280898876	0	1	0	0.22	89	445		-	Brown-SHSY5Y
RP5-921G16.1	chr7:124032279-124077247	Motor Cortex	0.503370786516854	0.0112359550561798	0.0179775280898876	0	1	0	0.22	89	445	TRUE	+	CHX -SHY5Y				Dark cryptic
CUX2	chr12:111263839-111270580	Motor Cortex	0.502234566342634	0.0112359550561798	0.0157303370786517	0	1	0	0.22	89	445		+	Brown-SHSY5Y
KDM2B	chr12:121554230-121574547	Motor Cortex	0.502209317005429	0.0112359550561798	0.0157303370786517	0	1	0	0.22	89	445		-	UPF1 - i3Cortical					NMD rescued
TUBGCP3	chr13:112522509-112545699	Motor Cortex	0.502184067668224	0.0112359550561798	0.0157303370786517	1	1	1.12	0.22	89	445		-	CHX -SHY5Y, SMG1i -SHY5Y				NMD rescued		Dark cryptic
RAB11FIP3	chr16:501297-501405	Motor Cortex	0.502259815679838	0.0112359550561798	0.0157303370786517	0	2	0	0.45	89	445		+	Brown-SHSY5Y, Brown-SKNBE2
WDR90	chr16:653670-655307	Motor Cortex	0.502335563691453	0.0112359550561798	0.0157303370786517	0	0	0	0	89	445		+	Brown-SKNBE2
HDHD5	chr22:17143131-17159126	Motor Cortex	0.502335563691453	0.0112359550561798	0.0157303370786517	0	0	0	0	89	445		-	Melamed-SHSY5Y, Melamed-SHSY5Y
MTMR12	chr5:32242127-32243216	Motor Cortex	0.502158818331019	0.0112359550561798	0.0157303370786517	1	0	1.12	0	89	445	TRUE	-	CHX -SHY5Y				Dark cryptic
SLC26A10	chr12:57622641-57624866	Motor Cortex	0.501060472162606	0.0112359550561798	0.0134831460674157	0	1	0	0.22	89	445		+	Brown-SHSY5Y
ABHD4	chr14:22603762-22606422	Motor Cortex	0.501123595505618	0.0112359550561798	0.0134831460674157	0	0	0	0	89	445		+	Brown-SHSY5Y, Brown-SHSY5Y
DCAF4	chr14:72954053-72954161	Motor Cortex	0.501174094180028	0.0112359550561798	0.0134831460674157	0	1	0	0.22	89	445		+	Brown-SHSY5Y, UPF1 - i3Cortical					Dark cryptic
LINC00511	chr17:72420964-72422747	Motor Cortex	0.501123595505618	0.0112359550561798	0.0134831460674157	0	0	0	0	89	445		-	Brown-SKNBE2
PLEKHA4	chr19:48841310-48844503	Motor Cortex	0.501199343517233	0.0112359550561798	0.0134831460674157	0	2	0	0.45	89	445	TRUE	-	SMG1i -SHY5Y						Dark cryptic
ASCC2	chr22:29801110-29804638	Motor Cortex	0.501199343517233	0.0112359550561798	0.0134831460674157	0	0	0	0	89	445	TRUE	-	CHX -SHY5Y				NMD rescued
SUN2	chr22:38738097-38748707	Motor Cortex	0.501047847494003	0.0112359550561798	0.0134831460674157	0	0	0	0	89	445		-	SMG1i -SHY5Y						Dark cryptic
B3GALT1-AS1	chr2:167868435-167868811	Motor Cortex	0.501123595505618	0.0112359550561798	0.0134831460674157	0	0	0	0	89	445		-	Brown-i3Cortical, Seddighi-i3Cortical
FAM114A2	chr5:154037455-154038388	Motor Cortex	0.50113622017422	0.0112359550561798	0.0134831460674157	0	2	0	0.45	89	445		-	Seddighi-i3Cortical, UPF1 - i3Cortical, CHX -SHY5Y, curve_experiments	Early		Early	Dark cryptic	non-NMD rescued
CEP72	chr5:648223-652988	Motor Cortex	0.501199343517233	0.0112359550561798	0.0134831460674157	0	1	0	0.22	89	445		+	Brown-SHSY5Y, Brown-SKNBE2, Vargas-i3LMN, UPF1 - i3Cortical, CHX -SHY5Y, SMG1i -SHY5Y, curve_experiments	Early	Early	Early	non-NMD rescued	non-NMD rescued	NMD rescued
CDK7	chr5:69259936-69261323	Motor Cortex	0.501047847494003	0.0112359550561798	0.0134831460674157	0	0	0	0	89	445		+	CHX -SHY5Y				NMD rescued
RP3-382I10.7	chr6:87435053-87440486	Motor Cortex	0.501110970837016	0.0112359550561798	0.0134831460674157	0	0	0	0	89	445		+	Seddighi-i3Cortical
MYO1A	chr12:57043358-57049887	Motor Cortex	0.499987375331398	0.0112359550561798	0.0112359550561798	0	1	0	0.22	89	445		-	Ferguson-HeLA
WDFY2	chr13:51753748-51754268	Motor Cortex	0.500037874005807	0.0112359550561798	0.0112359550561798	0	1	0	0.22	89	445		+	Brown-SKNBE2
LINC01572	chr16:72283634-72284577	Motor Cortex	0.500063123343012	0.0112359550561798	0.0112359550561798	0	2	0	0.45	89	445		-	Brown-SHSY5Y
CTC-260F20.3	chr19:19528686-19529364	Motor Cortex	0.500037874005807	0.0112359550561798	0.0112359550561798	0	0	0	0	89	445	TRUE	+	CHX -SHY5Y				Dark cryptic
WASH2P	chr2:113588703-113594288	Motor Cortex	0.500037874005807	0.0112359550561798	0.0112359550561798	0	1	0	0.22	89	445	TRUE	+	CHX -SHY5Y				Dark cryptic
ZSCAN9	chr6:28225366-28227193	Motor Cortex	0.500012624668602	0.0112359550561798	0.0112359550561798	0	0	0	0	89	445		+	CHX -SHY5Y				NMD rescued
MVB12B	chr9:126409288-126421854	Motor Cortex	0.500012624668602	0.0112359550561798	0.0112359550561798	0	1	0	0.22	89	445		+	CHX -SHY5Y				NMD rescued
TICRR	chr15:89608968-89618112	Motor Cortex	0.498926903168792	0.0112359550561798	0.00898876404494382	0	0	0	0	89	445	TRUE	+	CHX -SHY5Y				Dark cryptic
ANPEP	chr15:89793126-89799260	Motor Cortex	0.498825905819972	0.0112359550561798	0.00898876404494382	0	1	0	0.22	89	445		-	Brown-SHSY5Y, Brown-SHSY5Y
PLEKHH3	chr17:42669621-42670573	Motor Cortex	0.498926903168792	0.0112359550561798	0.00898876404494382	0	0	0	0	89	445	TRUE	-	CHX -SHY5Y				Dark cryptic
FAAP100	chr17:81551203-81553074	Motor Cortex	0.498825905819972	0.0112359550561798	0.00898876404494382	0	1	0	0.22	89	445		-	Brown-SKNBE2
ENSG00000269095	chr19:17240765-17246473	Motor Cortex	0.498901653831587	0.0112359550561798	0.00898876404494382	0	0	0	0	89	445		-	Vargas-i3LMN
ZNF826P	chr19:20409028-20409830	Motor Cortex	0.498876404494382	0.0112359550561798	0.00898876404494382	0	0	0	0	89	445		-	Seddighi-i3Cortical
ANKRD27	chr19:32625966-32628083	Motor Cortex	0.498825905819972	0.0112359550561798	0.00898876404494382	1	0	1.12	0	89	445		-	Brown-i3Cortical, Brown-SKNBE2
AC006115.7	chr19:56810228-56821728	Motor Cortex	0.49886377982578	0.0112359550561798	0.00898876404494382	0	1	0	0.22	89	445		+	Brown-SHSY5Y
ARHGEF19	chr1:16205425-16205931	Motor Cortex	0.498926903168792	0.0112359550561798	0.00898876404494382	0	2	0	0.45	89	445		-	Brown-SHSY5Y, Brown-SHSY5Y
DDR2	chr1:162770512-162771855	Motor Cortex	0.498901653831587	0.0112359550561798	0.00898876404494382	0	0	0	0	89	445		+	CHX -SHY5Y				NMD rescued
GRIP2	chr3:14507700-14511165	Motor Cortex	0.498901653831587	0.0112359550561798	0.00898876404494382	0	1	0	0.22	89	445		-	Brown-i3Cortical, Brown-i3Cortical, Seddighi-i3Cortical, Seddighi-i3Cortical
YKT6	chr7:44208198-44210090	Motor Cortex	0.498851155157177	0.0112359550561798	0.00898876404494382	0	1	0	0.22	89	445	TRUE	+	CHX -SHY5Y, SMG1i -SHY5Y				Dark cryptic		Dark cryptic
UBR5-DT	chr8:102239898-102244005	Motor Cortex	0.498825905819972	0.0112359550561798	0.00898876404494382	1	1	1.12	0.22	89	445		+	curve_experiments	Early	Early
NUP188	chr9:128985014-128987589	Motor Cortex	0.498901653831587	0.0112359550561798	0.00898876404494382	0	0	0	0	89	445	TRUE	+	CHX -SHY5Y				Dark cryptic
IL3RA	chrX:1337978-1338222	Motor Cortex	0.498914278500189	0.0112359550561798	0.00898876404494382	0	3	0	0.67	89	445		+	Vargas-i3LMN
NUTM2E	chr10:79828339-79838780	Motor Cortex	0.497714934982957	0.0112359550561798	0.00674157303370787	0	0	0	0	89	445	TRUE	+	UPF1 - i3Cortical					Dark cryptic
PYROXD2	chr10:98400257-98402419	Motor Cortex	0.497765433657367	0.0112359550561798	0.00674157303370787	0	0	0	0	89	445		-	Humphrey-i3Cortical
BORCS5	chr12:12465293-12465546	Motor Cortex	0.497790682994571	0.0112359550561798	0.00674157303370787	0	0	0	0	89	445		+	Ferguson-HeLA
PIK3C2G	chr12:18262666-18282004	Motor Cortex	0.497740184320162	0.0112359550561798	0.00674157303370787	0	1	0	0.22	89	445		+	Brown-SKNBE2
SHMT1	chr17:18330781-18335736	Motor Cortex	0.497714934982957	0.0112359550561798	0.00674157303370787	0	0	0	0	89	445	TRUE	-	CHX -SHY5Y				Dark cryptic
MED1	chr17:39430217-39431115	Motor Cortex	0.497740184320162	0.0112359550561798	0.00674157303370787	0	1	0	0.22	89	445	TRUE	-	SMG1i -SHY5Y						Dark cryptic
RFXANK	chr19:19197336-19197521	Motor Cortex	0.497740184320162	0.0112359550561798	0.00674157303370787	0	0	0	0	89	445	TRUE	+	SMG1i -SHY5Y						Dark cryptic
PPP1R13L	chr19:45393840-45395436	Motor Cortex	0.497765433657367	0.0112359550561798	0.00674157303370787	0	0	0	0	89	445		-	Ferguson-HeLA
TAF4	chr20:62003274-62006510	Motor Cortex	0.497765433657367	0.0112359550561798	0.00674157303370787	0	0	0	0	89	445	TRUE	-	CHX -SHY5Y				Dark cryptic
CYP4F29P	chr21:13847123-13848090	Motor Cortex	0.497790682994571	0.0112359550561798	0.00674157303370787	0	1	0	0.22	89	445		-	Brown-SHSY5Y
RGPD4	chr2:107878820-107879968	Motor Cortex	0.497790682994571	0.0112359550561798	0.00674157303370787	0	1	0	0.22	89	445		+	Brown-SHSY5Y, Seddighi-i3Cortical, Vargas-i3LMN
GALNT14	chr2:30945870-30947928	Motor Cortex	0.497765433657367	0.0112359550561798	0.00674157303370787	0	1	0	0.22	89	445		-	SMG1i -SHY5Y						Dark cryptic
RGPD2	chr2:87775083-87776231	Motor Cortex	0.497790682994571	0.0112359550561798	0.00674157303370787	0	2	0	0.45	89	445		-	Seddighi-i3Cortical
LPCAT1	chr5:1466348-1466749	Motor Cortex	0.497765433657367	0.0112359550561798	0.00674157303370787	0	0	0	0	89	445		-	SMG1i -SHY5Y						Dark cryptic
FAM114A2	chr5:154034967-154037368	Motor Cortex	0.497765433657367	0.0112359550561798	0.00674157303370787	0	0	0	0	89	445		-	Seddighi-i3Cortical
GUSBP1	chr5:21546802-21553949	Motor Cortex	0.497790682994571	0.0112359550561798	0.00674157303370787	0	1	0	0.22	89	445		+	Seddighi-i3Cortical
AGPAT4	chr6:161153499-161155299	Motor Cortex	0.497714934982957	0.0112359550561798	0.00674157303370787	1	0	1.12	0	89	445	TRUE	-	SMG1i -SHY5Y						Dark cryptic
RNF32	chr7:156658570-156676419	Motor Cortex	0.497765433657367	0.0112359550561798	0.00674157303370787	0	1	0	0.22	89	445		+	Humphrey-i3Cortical, Humphrey-i3Cortical
MAD1L1	chr7:1816228-1872409	Motor Cortex	0.497714934982957	0.0112359550561798	0.00674157303370787	0	0	0	0	89	445		-	Seddighi-i3Cortical
RP11-1C8.8	chr8:103448050-103498176	Motor Cortex	0.497765433657367	0.0112359550561798	0.00674157303370787	0	0	0	0	89	445		-	Brown-i3Cortical, Seddighi-i3Cortical, UPF1 - i3Cortical					non-NMD rescued
ARHGAP6	chrX:11254707-11265686	Motor Cortex	0.497740184320162	0.0112359550561798	0.00674157303370787	1	3	1.12	0.67	89	445		-	Brown-SKNBE2
PCID2	chr13:113181230-113183787	Motor Cortex	0.496603964145941	0.0112359550561798	0.00449438202247191	0	0	0	0	89	445	TRUE	-	SMG1i -SHY5Y						Dark cryptic
FAN1	chr15:30922354-30928553	Motor Cortex	0.496654462820351	0.0112359550561798	0.00449438202247191	0	0	0	0	89	445	TRUE	+	CHX -SHY5Y				Dark cryptic
ADCY7	chr16:50247109-50287912	Motor Cortex	0.496629213483146	0.0112359550561798	0.00449438202247191	0	0	0	0	89	445		+	Brown-SKNBE2, Seddighi-i3Cortical, curve_experiments	Early	Early	Early
WDR62	chr19:36068010-36073342	Motor Cortex	0.496629213483146	0.0112359550561798	0.00449438202247191	0	0	0	0	89	445		+	SMG1i -SHY5Y						Dark cryptic
H4C14	chr1:149835098-149839021	Motor Cortex	0.496654462820351	0.0112359550561798	0.00449438202247191	0	0	0	0	89	445	TRUE	+	CHX -SHY5Y				Dark cryptic
MUC1	chr1:155187576-155188163	Motor Cortex	0.496629213483146	0.0112359550561798	0.00449438202247191	0	0	0	0	89	445		-	Brown-SHSY5Y
ATP5IF1	chr1:28240629-28246576	Motor Cortex	0.496641838151749	0.0112359550561798	0.00449438202247191	0	0	0	0	89	445		+	Brown-SKNBE2
ARHGEF16	chr1:3469593-3470000	Motor Cortex	0.496654462820351	0.0112359550561798	0.00449438202247191	0	0	0	0	89	445		+	Ferguson-HeLA, Vargas-i3LMN
PCBP3	chr21:45932362-45932747	Motor Cortex	0.496654462820351	0.0112359550561798	0.00449438202247191	0	0	0	0	89	445	TRUE	+	CHX -SHY5Y				Dark cryptic
PI4KAP2	chr22:21474680-21475992	Motor Cortex	0.496654462820351	0.0112359550561798	0.00449438202247191	0	0	0	0	89	445		-	Brown-SHSY5Y
SPEG	chr2:219477445-219479783	Motor Cortex	0.496629213483146	0.0112359550561798	0.00449438202247191	0	0	0	0	89	445		+	Brown-SKNBE2
KALRN	chr3:124664330-124666449	Motor Cortex	0.496654462820351	0.0112359550561798	0.00449438202247191	0	0	0	0	89	445		+	Brown-i3Cortical, Seddighi-i3Cortical, Vargas-i3LMN
FGFR4	chr5:177089693-177089858	Motor Cortex	0.496641838151749	0.0112359550561798	0.00449438202247191	0	1	0	0.22	89	445		+	curve_experiments	Early		Early
CEP72	chr5:648405-652988	Motor Cortex	0.496654462820351	0.0112359550561798	0.00449438202247191	0	0	0	0	89	445		+	Brown-SKNBE2
CEP72	chr5:648986-652988	Motor Cortex	0.496654462820351	0.0112359550561798	0.00449438202247191	0	0	0	0	89	445		+	Ferguson-HeLA, Brown-SKNBE2, CHX -SHY5Y				non-NMD rescued
EYA4	chr6:133525115-133525922	Motor Cortex	0.496616588814544	0.0112359550561798	0.00449438202247191	0	0	0	0	89	445		+	Brown-SKNBE2, Brown-SKNBE2
JARID2	chr6:15513045-15517161	Motor Cortex	0.496629213483146	0.0112359550561798	0.00449438202247191	0	0	0	0	89	445		+	CHX -SHY5Y				NMD rescued
DRD2	chr11:113415611-113418027	Motor Cortex	0.495518242646131	0.0112359550561798	0.00224719101123596	0	0	0	0	89	445		-	Brown-SKNBE2, Brown-SKNBE2
MC1R	chr16:89918047-89918851	Motor Cortex	0.495518242646131	0.0112359550561798	0.00224719101123596	0	1	0	0.22	89	445		+	Seddighi-i3Cortical
WDR83	chr19:12672580-12673018	Motor Cortex	0.495518242646131	0.0112359550561798	0.00224719101123596	0	0	0	0	89	445		+	Seddighi-i3Cortical
GTF2IP20	chr1:223988154-223989406	Motor Cortex	0.495518242646131	0.0112359550561798	0.00224719101123596	0	1	0	0.22	89	445		-	Brown-SKNBE2
EPHA8	chr1:22581487-22586480	Motor Cortex	0.495518242646131	0.0112359550561798	0.00224719101123596	0	0	0	0	89	445		+	UPF1 - i3Cortical					non-NMD rescued
EXO1	chr1:241849027-241849109	Motor Cortex	0.495505617977528	0.0112359550561798	0.00224719101123596	1	1	1.12	0.22	89	445		+	Humphrey-i3Cortical
RAD54L	chr1:46273465-46273594	Motor Cortex	0.495518242646131	0.0112359550561798	0.00224719101123596	0	1	0	0.22	89	445		+	Appocher-SKNBE2, Appocher-SKNBE2
ST6GALNAC5	chr1:76868742-76871268	Motor Cortex	0.495518242646131	0.0112359550561798	0.00224719101123596	1	1	1.12	0.22	89	445		+	Vargas-i3LMN
LAMA5	chr20:62325546-62326865	Motor Cortex	0.495492993308926	0.0112359550561798	0.00224719101123596	1	1	1.12	0.22	89	445		-	CHX -SHY5Y				NMD rescued
MYCNOS	chr2:15941097-15941532	Motor Cortex	0.495505617977528	0.0112359550561798	0.00224719101123596	1	1	1.12	0.22	89	445		-	Brown-i3Cortical
RP11-111H13.1	chr2:99321479-99321955	Motor Cortex	0.495518242646131	0.0112359550561798	0.00224719101123596	0	0	0	0	89	445		+	Brown-SHSY5Y
SPDL1	chr5:169583889-169587261	Motor Cortex	0.495518242646131	0.0112359550561798	0.00224719101123596	0	0	0	0	89	445		+	Brown-SHSY5Y
AACSP1	chr5:178776276-178785269	Motor Cortex	0.495518242646131	0.0112359550561798	0.00224719101123596	0	0	0	0	89	445		-	Seddighi-i3Cortical, Vargas-i3LMN, Vargas-i3LMN
ROR2	chr9:91883383-91949867	Motor Cortex	0.495518242646131	0.0112359550561798	0.00224719101123596	0	1	0	0.22	89	445		-	CHX -SHY5Y				non-NMD rescued
RTL1	chr14:100884874-100903291	Motor Cortex	0.49438202247191	0.0112359550561798	0	1	0	1.12	0	89	445		-	Brown-SKNBE2
LTK	chr15:41509129-41511422	Motor Cortex	0.49438202247191	0.0112359550561798	0	1	0	1.12	0	89	445		-	Brown-SHSY5Y
SEMA6D	chr15:47469299-47470474	Motor Cortex	0.49438202247191	0.0112359550561798	0	0	0	0	0	89	445		+	Brown-i3Cortical, Humphrey-i3Cortical, Seddighi-i3Cortical, Vargas-i3LMN, UPF1 - i3Cortical					non-NMD rescued
SLC9A5	chr16:67255184-67264352	Motor Cortex	0.49438202247191	0.0112359550561798	0	0	0	0	0	89	445		+	Brown-SKNBE2, Brown-SKNBE2
TGIF1	chr18:3453856-3456354	Motor Cortex	0.49438202247191	0.0112359550561798	0	0	0	0	0	89	445		+	Brown-SHSY5Y
FGD5	chr3:14812001-14818956	Motor Cortex	0.49438202247191	0.0112359550561798	0	0	0	0	0	89	445		+	Vargas-i3LMN
STAC	chr3:36443640-36461343	Motor Cortex	0.49438202247191	0.0112359550561798	0	1	0	1.12	0	89	445	TRUE	+	CHX -SHY5Y				Dark cryptic
CELSR3	chr3:48649717-48650275	Motor Cortex	0.49438202247191	0.0112359550561798	0	0	0	0	0	89	445	TRUE	-	CHX -SHY5Y				Dark cryptic
TONSL	chr8:144432460-144434811	Motor Cortex	0.49438202247191	0.0112359550561798	0	0	0	0	0	89	445		-	Brown-SHSY5Y
RBPMS	chr8:30442806-30474779	Motor Cortex	0.49438202247191	0.0112359550561798	0	0	0	0	0	89	445		+	Humphrey-i3Cortical
STMN2	chr8:79611214-79616822	Cord	0.824374257278669	0.0130718954248366	0.292613636363636	2	395	1.31	56.11	153	704		+	Appocher-SKNBE2, Brown-i3Cortical, Brown-SKNBE2, Humphrey-i3Cortical, Klim-MotorNeuron, Melamed-SHSY5Y, Seddighi-i3Cortical, Vargas-i3LMN, UPF1 - i3Cortical, CHX -SHY5Y, SMG1i -SHY5Y, curve_experiments	Early	Early	Early	non-NMD rescued	non-NMD rescued	non-NMD rescued
KCNQ2	chr20:63439708-63444659	Cord	0.593225453060012	0.0130718954248366	0.197443181818182	1	69	0.65	9.8	153	704		-	Appocher-SKNBE2, Appocher-SKNBE2, Brown-i3Cortical, Brown-i3Cortical, Brown-SHSY5Y, Brown-SHSY5Y, Brown-SKNBE2, Humphrey-i3Cortical, Humphrey-i3Cortical, Klim-MotorNeuron, Klim-MotorNeuron, Melamed-SHSY5Y, Melamed-SHSY5Y, Seddighi-i3Cortical, Seddighi-i3Cortical, Vargas-i3LMN, Vargas-i3LMN, UPF1 - i3Cortical, CHX -SHY5Y, SMG1i -SHY5Y, curve_experiments	Early	Early	Early	non-NMD rescued	non-NMD rescued	non-NMD rescued
GPSM2	chr1:108896431-108896864	Cord	0.588476678550208	0.0130718954248366	0.190340909090909	1	35	0.65	4.97	153	704		+	Ferguson-HeLA, Appocher-SKNBE2, Brown-SHSY5Y, Brown-SKNBE2, Humphrey-i3Cortical, Melamed-SHSY5Y, Seddighi-i3Cortical, UPF1 - i3Cortical, CHX -SHY5Y, curve_experiments	Early	Early	Early	non-NMD rescued	non-NMD rescued
WASL	chr7:123684580-123692347	Cord	0.578565990790255	0.0130718954248366	0.169034090909091	0	34	0	4.83	153	704		-	Ferguson-HeLA, Ferguson-HeLA, Appocher-SKNBE2, Appocher-SKNBE2, Brown-i3Cortical, Brown-i3Cortical, Brown-SKNBE2, Brown-SKNBE2, Humphrey-i3Cortical, Humphrey-i3Cortical, Melamed-SHSY5Y, Melamed-SHSY5Y, Seddighi-i3Cortical, Seddighi-i3Cortical, Vargas-i3LMN, Vargas-i3LMN, UPF1 - i3Cortical, CHX -SHY5Y, SMG1i -SHY5Y, curve_experiments	Early	Early		NMD rescued	non-NMD rescued	non-NMD rescued
KNDC1	chr10:133166939-133167381	Cord	0.551707330659537	0.0130718954248366	0.113636363636364	0	16	0	2.27	153	704		+	Brown-i3Cortical, Humphrey-i3Cortical, Klim-MotorNeuron, Seddighi-i3Cortical, Vargas-i3LMN, UPF1 - i3Cortical					non-NMD rescued
TMEM175	chr4:932540-951207	Cord	0.543309937611408	0.0130718954248366	0.0994318181818182	0	20	0	2.84	153	704		+	Ferguson-HeLA, Ferguson-HeLA, Brown-i3Cortical, Brown-i3Cortical, Humphrey-i3Cortical, Humphrey-i3Cortical, Seddighi-i3Cortical, Seddighi-i3Cortical, Vargas-i3LMN, Vargas-i3LMN, UPF1 - i3Cortical, CHX -SHY5Y, SMG1i -SHY5Y				non-NMD rescued	non-NMD rescued	non-NMD rescued
ACTL6B	chr7:100650135-100650575	Cord	0.529643865121806	0.0130718954248366	0.0724431818181818	0	14	0	1.99	153	704		-	Brown-i3Cortical, Humphrey-i3Cortical, Klim-MotorNeuron, Melamed-SHSY5Y, Seddighi-i3Cortical, Vargas-i3LMN, UPF1 - i3Cortical, CHX -SHY5Y, SMG1i -SHY5Y, curve_experiments	Early	Early	Early	non-NMD rescued	non-NMD rescued	non-NMD rescued
HAUS2	chr15:42563857-42565446	Cord	0.528423016934046	0.0130718954248366	0.0696022727272727	1	6	0.65	0.85	153	704		+	Ferguson-HeLA, Brown-SKNBE2, Humphrey-i3Cortical, UPF1 - i3Cortical, CHX -SHY5Y, SMG1i -SHY5Y, curve_experiments	Intermediate	Late	Intermediate	NMD rescued	Dark cryptic	non-NMD rescued
HDGFL2	chr19:4492152-4493703	Cord	0.526649769756387	0.0130718954248366	0.0667613636363636	1	16	0.65	2.27	153	704		+	Ferguson-HeLA, Brown-i3Cortical, Humphrey-i3Cortical, Klim-MotorNeuron, Seddighi-i3Cortical, Vargas-i3LMN, UPF1 - i3Cortical, CHX -SHY5Y, SMG1i -SHY5Y, curve_experiments	Early	Early	Early	non-NMD rescued	non-NMD rescued	non-NMD rescued
ETV5	chr3:186104572-186105305	Cord	0.527109328579917	0.0130718954248366	0.0667613636363636	0	7	0	0.99	153	704		-	Ferguson-HeLA, Brown-i3Cortical, Humphrey-i3Cortical, Seddighi-i3Cortical, UPF1 - i3Cortical, CHX -SHY5Y, SMG1i -SHY5Y				NMD rescued	non-NMD rescued	Dark cryptic
PTPN13	chr4:86672543-86674457	Cord	0.523697452465835	0.0130718954248366	0.0610795454545455	0	6	0	0.85	153	704		+	Humphrey-i3Cortical, Seddighi-i3Cortical, Vargas-i3LMN, UPF1 - i3Cortical, CHX -SHY5Y				non-NMD rescued	non-NMD rescued
SLC41A1	chr1:205791718-205795344	Cord	0.521130421865716	0.0130718954248366	0.0553977272727273	1	6	0.65	0.85	153	704		-	Brown-SHSY5Y, CHX -SHY5Y				NMD rescued
HULC	chr6:8780007-8784191	Cord	0.521446078431373	0.0130718954248366	0.0553977272727273	0	7	0	0.99	153	704		+	Humphrey-i3Cortical, Seddighi-i3Cortical
HERC2	chr15:28196354-28198378	Cord	0.518869763814617	0.0130718954248366	0.0511363636363636	0	1	0	0.14	153	704		-	Brown-SHSY5Y, Brown-SHSY5Y, curve_experiments	Late	Late
HSPBP1	chr19:55265389-55274398	Cord	0.519092580213904	0.0130718954248366	0.0511363636363636	0	6	0	0.85	153	704	TRUE	-	CHX -SHY5Y				Dark cryptic
CH17-264L24.2	chr22:22309883-22318899	Cord	0.518238450683304	0.0130718954248366	0.0497159090909091	0	3	0	0.43	153	704		+	Appocher-SKNBE2, Appocher-SKNBE2
ACTL6B	chr7:100650643-100655019	Cord	0.518284870766489	0.0130718954248366	0.0497159090909091	0	7	0	0.99	153	704		-	Appocher-SKNBE2, Brown-i3Cortical, Humphrey-i3Cortical, Klim-MotorNeuron, Melamed-SHSY5Y, Seddighi-i3Cortical, Vargas-i3LMN, UPF1 - i3Cortical, CHX -SHY5Y, SMG1i -SHY5Y, curve_experiments	Early	Early	Early	non-NMD rescued	non-NMD rescued	non-NMD rescued
PAOX	chr10:133391098-133391312	Cord	0.516395573380868	0.0130718954248366	0.0454545454545455	0	5	0	0.71	153	704		+	Brown-SHSY5Y, Seddighi-i3Cortical
ANP32E	chr1:150231926-150236076	Cord	0.515959224598931	0.0130718954248366	0.0454545454545455	1	6	0.65	0.85	153	704		-	Ferguson-HeLA
INSR	chr19:7168094-7169720	Cord	0.51269589275104	0.0130718954248366	0.0383522727272727	0	1	0	0.14	153	704		-	Vargas-i3LMN, UPF1 - i3Cortical					non-NMD rescued
SHANK1	chr19:50696969-50697096	Cord	0.511939245395128	0.0130718954248366	0.0369318181818182	1	3	0.65	0.43	153	704		-	UPF1 - i3Cortical					non-NMD rescued
TUG1	chr22:30969386-30971251	Cord	0.512152777777778	0.0130718954248366	0.0369318181818182	0	4	0	0.57	153	704		+	Ferguson-HeLA
FUBP3	chr9:130617895-130619327	Cord	0.511957813428402	0.0130718954248366	0.0369318181818182	0	4	0	0.57	153	704	TRUE	+	CHX -SHY5Y, SMG1i -SHY5Y				Dark cryptic		Dark cryptic
IQCE	chr7:2559217-2564878	Cord	0.511173314022579	0.0130718954248366	0.0355113636363636	1	7	0.65	0.99	153	704		+	Ferguson-HeLA, Brown-i3Cortical, Humphrey-i3Cortical, Seddighi-i3Cortical, Vargas-i3LMN, UPF1 - i3Cortical, CHX -SHY5Y, SMG1i -SHY5Y, curve_experiments	Intermediate	Late	Intermediate	non-NMD rescued	non-NMD rescued	non-NMD rescued
FAM81A	chr15:59439064-59458550	Cord	0.509725007427213	0.0130718954248366	0.0326704545454545	1	4	0.65	0.57	153	704		+	Humphrey-i3Cortical, Seddighi-i3Cortical, Seddighi-i3Cortical, UPF1 - i3Cortical					NMD rescued
NTRK3	chr15:88256486-88256605	Cord	0.50912618835413	0.0130718954248366	0.03125	0	3	0	0.43	153	704		-	Seddighi-i3Cortical
SYT3	chr19:50637847-50639025	Cord	0.509107620320856	0.0130718954248366	0.03125	0	3	0	0.43	153	704		-	Humphrey-i3Cortical, Vargas-i3LMN, UPF1 - i3Cortical, CHX -SHY5Y				non-NMD rescued	non-NMD rescued
KALRN	chr3:124701255-124702038	Cord	0.509098336304219	0.0130718954248366	0.03125	1	5	0.65	0.71	153	704		+	Brown-i3Cortical, Humphrey-i3Cortical, Klim-MotorNeuron, Seddighi-i3Cortical, Vargas-i3LMN, UPF1 - i3Cortical					non-NMD rescued
DCAF4	chr14:72954053-72954161	Cord	0.507798573975045	0.0130718954248366	0.0284090909090909	0	7	0	0.99	153	704		+	Brown-SHSY5Y, UPF1 - i3Cortical					Dark cryptic
FAM114A2	chr5:154037455-154038293	Cord	0.506939802436126	0.0130718954248366	0.0269886363636364	0	2	0	0.28	153	704		-	Brown-SHSY5Y, Brown-SKNBE2, Seddighi-i3Cortical, UPF1 - i3Cortical, CHX -SHY5Y, curve_experiments	Early	Early		non-NMD rescued	non-NMD rescued
NUDT13	chr10:73114448-73119451	Cord	0.50625742721331	0.0130718954248366	0.0255681818181818	0	2	0	0.28	153	704		+	Brown-SHSY5Y
ALK	chr2:29227074-29228958	Cord	0.506387403446227	0.0130718954248366	0.0255681818181818	0	4	0	0.57	153	704		-	SMG1i -SHY5Y						Dark cryptic
ENSG00000291201	chr4:118612358-118617996	Cord	0.506090314913844	0.0130718954248366	0.0255681818181818	2	3	1.31	0.43	153	704		+	SMG1i -SHY5Y						Dark cryptic
USP2	chr11:119356717-119359006	Cord	0.505542557932264	0.0130718954248366	0.0241477272727273	0	0	0	0	153	704		-	Brown-SHSY5Y, Brown-SHSY5Y
PLEKHG4	chr16:67288014-67288803	Cord	0.504948380867499	0.0130718954248366	0.0227272727272727	1	6	0.65	0.85	153	704		+	Brown-SHSY5Y
POLD1	chr19:50415826-50416610	Cord	0.504911244800951	0.0130718954248366	0.0227272727272727	0	2	0	0.28	153	704	TRUE	+	CHX -SHY5Y				Dark cryptic
SULT4A1	chr22:43835696-43835944	Cord	0.504799836601307	0.0130718954248366	0.0227272727272727	1	1	0.65	0.14	153	704		-	Vargas-i3LMN
LINC01503	chr9:129336988-129337785	Cord	0.504057115270351	0.0130718954248366	0.0213068181818182	1	0	0.65	0	153	704		+	Brown-i3Cortical, Humphrey-i3Cortical, Seddighi-i3Cortical
ADCY7	chr16:50247109-50287912	Cord	0.503444370172311	0.0130718954248366	0.0198863636363636	0	4	0	0.57	153	704		+	Brown-SKNBE2, Seddighi-i3Cortical, curve_experiments	Early	Early	Early
WDR62	chr19:36068010-36073342	Cord	0.503384024064171	0.0130718954248366	0.0198863636363636	0	0	0	0	153	704		+	SMG1i -SHY5Y						Dark cryptic
AFDN-DT	chr6:167825268-167825403	Cord	0.503453654188948	0.0130718954248366	0.0198863636363636	0	2	0	0.28	153	704		-	Brown-SHSY5Y
RUNDC3B	chr7:87628572-87650822	Cord	0.503444370172311	0.0130718954248366	0.0198863636363636	0	2	0	0.28	153	704		+	Brown-i3Cortical, Brown-i3Cortical, Humphrey-i3Cortical, Seddighi-i3Cortical, Seddighi-i3Cortical, Vargas-i3LMN, Vargas-i3LMN, UPF1 - i3Cortical					non-NMD rescued
DNM1	chr9:128252801-128253101	Cord	0.503537210338681	0.0130718954248366	0.0198863636363636	0	1	0	0.14	153	704		+	CHX -SHY5Y				NMD rescued
CYP2C8	chr10:95043077-95058335	Cord	0.502799131016043	0.0130718954248366	0.0184659090909091	0	0	0	0	153	704		-	Brown-i3Cortical
RFXANK	chr19:19197336-19197521	Cord	0.502604166666667	0.0130718954248366	0.0184659090909091	0	1	0	0.14	153	704	TRUE	+	SMG1i -SHY5Y						Dark cryptic
DGKD	chr2:233452060-233454024	Cord	0.502710932857992	0.0130718954248366	0.0184659090909091	0	2	0	0.28	153	704	TRUE	+	SMG1i -SHY5Y						Dark cryptic
LINC01012	chr6:27694226-27702314	Cord	0.50259488265003	0.0130718954248366	0.0184659090909091	2	2	1.31	0.28	153	704		+	Vargas-i3LMN
SMAP1	chr6:70797831-70798657	Cord	0.502724858882947	0.0130718954248366	0.0184659090909091	0	2	0	0.28	153	704		+	Humphrey-i3Cortical
HILPDA-AS1	chr7:128467396-128468845	Cord	0.502650586749852	0.0130718954248366	0.0184659090909091	1	2	0.65	0.28	153	704		+	Humphrey-i3Cortical
UBR5-DT	chr8:102239898-102244005	Cord	0.502645944741533	0.0130718954248366	0.0184659090909091	1	3	0.65	0.43	153	704		+	curve_experiments	Early	Early
KCNQ2	chr20:63401793-63401907	Cord	0.502033199643494	0.0130718954248366	0.0170454545454545	0	0	0	0	153	704		-	Klim-MotorNeuron
ASCC2	chr22:29801110-29804638	Cord	0.502042483660131	0.0130718954248366	0.0170454545454545	0	1	0	0.14	153	704	TRUE	-	CHX -SHY5Y				NMD rescued
FAM114A2	chr5:154034967-154037438	Cord	0.501958927510398	0.0130718954248366	0.0170454545454545	0	3	0	0.43	153	704		-	Ferguson-HeLA, Brown-SHSY5Y, CHX -SHY5Y				Dark cryptic
ZFP91	chr11:58616815-58616993	Cord	0.501285836304219	0.0130718954248366	0.015625	0	0	0	0	153	704		+	Ferguson-HeLA, Seddighi-i3Cortical, CHX -SHY5Y, curve_experiments	Intermediate		Intermediate	non-NMD rescued
GLT8D2	chr12:103998098-103999397	Cord	0.501183712121212	0.0130718954248366	0.015625	0	0	0	0	153	704		-	Seddighi-i3Cortical, UPF1 - i3Cortical					NMD rescued
MVK	chr12:109594903-109595028	Cord	0.501304404337493	0.0130718954248366	0.015625	0	2	0	0.28	153	704		+	curve_experiments	Late		Late
TRAPPC11	chr4:183705070-183708407	Cord	0.501267268270945	0.0130718954248366	0.015625	0	1	0	0.14	153	704	TRUE	+	CHX -SHY5Y				Dark cryptic
MICAL1	chr6:109447722-109448161	Cord	0.501211564171123	0.0130718954248366	0.015625	0	1	0	0.14	153	704		-	Seddighi-i3Cortical, Seddighi-i3Cortical, Vargas-i3LMN, UPF1 - i3Cortical, CHX -SHY5Y				NMD rescued	non-NMD rescued
ZSCAN9	chr6:28225366-28227193	Cord	0.5012811942959	0.0130718954248366	0.015625	0	1	0	0.14	153	704		+	CHX -SHY5Y				NMD rescued
IQCE	chr7:2565071-2567116	Cord	0.501322972370767	0.0130718954248366	0.015625	0	0	0	0	153	704		+	Ferguson-HeLA, Brown-i3Cortical, Humphrey-i3Cortical, Seddighi-i3Cortical, Vargas-i3LMN, UPF1 - i3Cortical, CHX -SHY5Y, SMG1i -SHY5Y, curve_experiments	Intermediate	Late	Intermediate	non-NMD rescued	non-NMD rescued	non-NMD rescued
PIGA	chrX:15328313-15331216	Cord	0.501267268270945	0.0130718954248366	0.015625	0	0	0	0	153	704		-	CHX -SHY5Y				non-NMD rescued
SLCO1A2	chr12:21295443-21295597	Cord	0.500584893048128	0.0130718954248366	0.0142045454545455	0	0	0	0	153	704		-	UPF1 - i3Cortical					non-NMD rescued
ZNF702P	chr19:52990210-53037770	Cord	0.50064059714795	0.0130718954248366	0.0142045454545455	0	0	0	0	153	704		-	Brown-i3Cortical
FAM114A2	chr5:154037455-154038857	Cord	0.500566325014854	0.0130718954248366	0.0142045454545455	0	2	0	0.28	153	704		-	Ferguson-HeLA, Brown-i3Cortical
RTKN2	chr10:62246057-62268551	Cord	0.499837529708853	0.0130718954248366	0.0127840909090909	0	0	0	0	153	704		-	Appocher-SKNBE2
NUTM2E	chr10:79827357-79839628	Cord	0.499888591800357	0.0130718954248366	0.0127840909090909	1	0	0.65	0	153	704		+	Humphrey-i3Cortical
GLB1L2	chr11:134345129-134345268	Cord	0.499921085858586	0.0130718954248366	0.0127840909090909	0	2	0	0.28	153	704		+	SMG1i -SHY5Y						Dark cryptic
MAP4K2	chr11:64800826-64801710	Cord	0.499883949792038	0.0130718954248366	0.0127840909090909	0	0	0	0	153	704		-	Brown-SHSY5Y
SHMT1	chr17:18330781-18335736	Cord	0.499888591800357	0.0130718954248366	0.0127840909090909	0	0	0	0	153	704	TRUE	-	CHX -SHY5Y				Dark cryptic
USP36	chr17:78836976-78838587	Cord	0.499921085858586	0.0130718954248366	0.0127840909090909	0	1	0	0.14	153	704		-	Seddighi-i3Cortical, UPF1 - i3Cortical					non-NMD rescued
WDR83	chr19:12672601-12673018	Cord	0.499805035650624	0.0130718954248366	0.0127840909090909	0	0	0	0	153	704		+	CHX -SHY5Y				NMD rescued
ZNF529	chr19:36556197-36573043	Cord	0.49993965389186	0.0130718954248366	0.0127840909090909	0	4	0	0.57	153	704		-	Ferguson-HeLA, Humphrey-i3Cortical, Humphrey-i3Cortical, CHX -SHY5Y				NMD rescued
MIR3659HG	chr1:38047614-38089429	Cord	0.499902517825312	0.0130718954248366	0.0127840909090909	0	1	0	0.14	153	704		+	Vargas-i3LMN
SHANK3	chr22:50711638-50714018	Cord	0.499921085858586	0.0130718954248366	0.0127840909090909	1	2	0.65	0.28	153	704	TRUE	+	SMG1i -SHY5Y						Dark cryptic
MYH15	chr3:108407618-108408280	Cord	0.499800393642305	0.0130718954248366	0.0127840909090909	0	0	0	0	153	704	TRUE	-	CHX -SHY5Y				Dark cryptic
PLEKHA5	chr12:19291697-19304779	Cord	0.499090166369578	0.0130718954248366	0.0113636363636364	0	1	0	0.14	153	704		+	Humphrey-i3Cortical
TGIF1	chr18:3453856-3456354	Cord	0.499118018419489	0.0130718954248366	0.0113636363636364	0	2	0	0.28	153	704		+	Brown-SHSY5Y
SHANK1	chr19:50689279-50689705	Cord	0.499155154486037	0.0130718954248366	0.0113636363636364	0	1	0	0.14	153	704		-	CHX -SHY5Y				NMD rescued
MELK	chr9:36580871-36581644	Cord	0.499164438502674	0.0130718954248366	0.0113636363636364	0	1	0	0.14	153	704		+	UPF1 - i3Cortical					NMD rescued
HROB	chr17:44152777-44157833	Cord	0.498435643196673	0.0130718954248366	0.00994318181818182	1	0	0.65	0	153	704		+	Brown-SHSY5Y
ZNF512B	chr20:63964716-63964864	Cord	0.498463495246584	0.0130718954248366	0.00994318181818182	0	1	0	0.14	153	704		-	Ferguson-HeLA
SMPD4	chr2:130173354-130174914	Cord	0.498389223113488	0.0130718954248366	0.00994318181818182	0	0	0	0	153	704		-	Appocher-SKNBE2
PALD1	chr10:70539762-70540560	Cord	0.497743983957219	0.0130718954248366	0.00852272727272727	0	2	0	0.28	153	704	TRUE	+	SMG1i -SHY5Y						Dark cryptic
NYNRIN	chr14:24411450-24412644	Cord	0.497725415923945	0.0130718954248366	0.00852272727272727	1	1	0.65	0.14	153	704		+	Brown-i3Cortical, Brown-SKNBE2, Humphrey-i3Cortical, UPF1 - i3Cortical, curve_experiments	Early	Early	Early		non-NMD rescued
ZNF702P	chr19:53008651-53037770	Cord	0.497734699940582	0.0130718954248366	0.00852272727272727	0	0	0	0	153	704		-	Brown-SKNBE2
KCNT1	chr9:135768937-135770298	Cord	0.497753267973856	0.0130718954248366	0.00852272727272727	1	1	0.65	0.14	153	704		+	Brown-SHSY5Y, Brown-SHSY5Y
SRRM4	chr12:119125479-119144539	Cord	0.497005904634581	0.0130718954248366	0.00710227272727273	0	1	0	0.14	153	704		+	Seddighi-i3Cortical
AC009133.12	chr16:29808721-29810194	Cord	0.497005904634581	0.0130718954248366	0.00710227272727273	1	2	0.65	0.28	153	704		-	Ferguson-HeLA, Seddighi-i3Cortical
ERI3	chr1:44226003-44241915	Cord	0.496987336601307	0.0130718954248366	0.00710227272727273	0	0	0	0	153	704		-	Seddighi-i3Cortical, SMG1i -SHY5Y						Dark cryptic
PHACTR3	chr20:59737459-59743107	Cord	0.497052324717766	0.0130718954248366	0.00710227272727273	1	1	0.65	0.14	153	704		+	UPF1 - i3Cortical					NMD rescued
PDCD6-AHRR	chr5:346848-353730	Cord	0.497015188651218	0.0130718954248366	0.00710227272727273	0	0	0	0	153	704		+	Vargas-i3LMN
ROR2	chr9:91883383-91949867	Cord	0.496987336601307	0.0130718954248366	0.00710227272727273	2	2	1.31	0.28	153	704		-	CHX -SHY5Y				non-NMD rescued
BICC1	chr10:58798560-58800194	Cord	0.496267825311943	0.0130718954248366	0.00568181818181818	1	0	0.65	0	153	704		+	curve_experiments	Early	Intermediate	Early
DENND2B	chr11:8750725-8780133	Cord	0.496286393345217	0.0130718954248366	0.00568181818181818	0	1	0	0.14	153	704		-	Brown-SKNBE2, curve_experiments	Early	Early
LRRC23	chr12:6913237-6913891	Cord	0.496314245395128	0.0130718954248366	0.00568181818181818	0	0	0	0	153	704		+	Humphrey-i3Cortical, Vargas-i3LMN
STRA6	chr15:74191491-74193067	Cord	0.496300319370172	0.0130718954248366	0.00568181818181818	0	0	0	0	153	704		-	Melamed-SHSY5Y, SMG1i -SHY5Y, curve_experiments	Early	Early	Early			non-NMD rescued
GTF2IP20	chr1:223988154-223989406	Cord	0.496304961378491	0.0130718954248366	0.00568181818181818	0	0	0	0	153	704		-	Brown-SKNBE2
PCBP3	chr21:45932490-45932587	Cord	0.496332813428402	0.0130718954248366	0.00568181818181818	0	0	0	0	153	704	TRUE	+	CHX -SHY5Y				Dark cryptic
TMEM121B	chr22:17120143-17121252	Cord	0.496328171420083	0.0130718954248366	0.00568181818181818	2	4	1.31	0.57	153	704		-	Humphrey-i3Cortical
PTPRN2	chr7:158310483-158316819	Cord	0.496286393345217	0.0130718954248366	0.00568181818181818	2	3	1.31	0.43	153	704		-	Humphrey-i3Cortical
TONSL	chr8:144432460-144434811	Cord	0.496295677361854	0.0130718954248366	0.00568181818181818	0	0	0	0	153	704		-	Brown-SHSY5Y
JPH4	chr14:23576456-23578180	Cord	0.495594734105764	0.0130718954248366	0.00426136363636364	0	0	0	0	153	704		-	Brown-SHSY5Y
CHRNA3	chr15:78593628-78601288	Cord	0.495617944147356	0.0130718954248366	0.00426136363636364	0	0	0	0	153	704	TRUE	-	SMG1i -SHY5Y						Dark cryptic
RP11-54O7.16	chr1:904957-915750	Cord	0.495622586155674	0.0130718954248366	0.00426136363636364	0	2	0	0.28	153	704		+	Brown-i3Cortical
CDHR2	chr5:176591803-176591910	Cord	0.49557616607249	0.0130718954248366	0.00426136363636364	2	0	1.31	0	153	704		+	Brown-SKNBE2, Seddighi-i3Cortical, Seddighi-i3Cortical
MELK	chr9:36604116-36607579	Cord	0.495590092097445	0.0130718954248366	0.00426136363636364	1	0	0.65	0	153	704	TRUE	+	CHX -SHY5Y				Dark cryptic
PTGES3L-AARSD1	chr17:42964237-42969156	Cord	0.49490307486631	0.0130718954248366	0.00284090909090909	1	0	0.65	0	153	704	TRUE	-	CHX -SHY5Y				Dark cryptic
PIMREG	chr17:6449407-6450362	Cord	0.494898432857992	0.0130718954248366	0.00284090909090909	0	0	0	0	153	704		+	Melamed-SHSY5Y
KALRN	chr3:124661928-124664145	Cord	0.494865938799762	0.0130718954248366	0.00284090909090909	1	0	0.65	0	153	704		+	Brown-i3Cortical, Seddighi-i3Cortical
FGD5	chr3:14810865-14811880	Cord	0.494884506833036	0.0130718954248366	0.00284090909090909	1	0	0.65	0	153	704		+	UPF1 - i3Cortical					non-NMD rescued
LPCAT1	chr5:1463835-1464267	Cord	0.49490307486631	0.0130718954248366	0.00284090909090909	1	0	0.65	0	153	704	TRUE	-	SMG1i -SHY5Y						Dark cryptic
MDC1-AS1	chr6:30704546-30704916	Cord	0.494865938799762	0.0130718954248366	0.00284090909090909	2	0	1.31	0	153	704	TRUE	+	UPF1 - i3Cortical					Dark cryptic
PTPRN2	chr7:158249647-158316819	Cord	0.494879864824718	0.0130718954248366	0.00284090909090909	1	0	0.65	0	153	704		-	Brown-i3Cortical, Humphrey-i3Cortical, Seddighi-i3Cortical, Vargas-i3LMN, UPF1 - i3Cortical, CHX -SHY5Y				NMD rescued	non-NMD rescued
KCNH6	chr17:63524236-63530091	Cord	0.493464052287582	0.0130718954248366	0	2	0	1.31	0	153	704		+	Brown-SHSY5Y
STAC	chr3:36443640-36461343	Cord	0.493464052287582	0.0130718954248366	0	0	0	0	0	153	704	TRUE	+	CHX -SHY5Y				Dark cryptic
CDHR2	chr5:176592187-176592333	Cord	0.493464052287582	0.0130718954248366	0	0	0	0	0	153	704	TRUE	+	CHX -SHY5Y				Dark cryptic
CELF5	chr19:3278316-3281199	FTD frontal/temporal	0.788571428571429	0.0153846153846153	0.571428571428571	0	22	0	31.43	130	70		+	Brown-i3Cortical, Humphrey-i3Cortical, Seddighi-i3Cortical, Vargas-i3LMN, UPF1 - i3Cortical					non-NMD rescued
RAP1GAP	chr1:21598502-21598723	FTD frontal/temporal	0.823681318681319	0.0153846153846153	0.542857142857143	7	43	5.38	61.43	130	70		-	Brown-SKNBE2, Humphrey-i3Cortical, Seddighi-i3Cortical, UPF1 - i3Cortical, SMG1i -SHY5Y, curve_experiments	Early		Early		non-NMD rescued	NMD rescued
STXBP5L	chr3:120908428-120909571	FTD frontal/temporal	0.795879120879121	0.0153846153846153	0.542857142857143	1	23	0.77	32.86	130	70		+	Seddighi-i3Cortical, CHX -SHY5Y, SMG1i -SHY5Y, curve_experiments	Early		Early	non-NMD rescued		non-NMD rescued
PAOX	chr10:133389747-133390907	FTD frontal/temporal	0.704285714285714	0.0153846153846153	0.428571428571429	1	14	0.77	20	130	70		+	Brown-SHSY5Y, Seddighi-i3Cortical, Vargas-i3LMN, curve_experiments	Early		Early
GPSM2	chr1:108896431-108896864	FTD frontal/temporal	0.657472527472527	0.0153846153846153	0.328571428571429	1	17	0.77	24.29	130	70		+	Ferguson-HeLA, Appocher-SKNBE2, Brown-SHSY5Y, Brown-SKNBE2, Humphrey-i3Cortical, Melamed-SHSY5Y, Seddighi-i3Cortical, UPF1 - i3Cortical, CHX -SHY5Y, curve_experiments	Early	Early	Early	non-NMD rescued	non-NMD rescued
ELAVL3	chr19:11463662-11466172	FTD frontal/temporal	0.628021978021978	0.0153846153846153	0.271428571428571	1	5	0.77	7.14	130	70		-	Appocher-SKNBE2, Brown-i3Cortical, Brown-SHSY5Y, Brown-SKNBE2, Humphrey-i3Cortical, Melamed-SHSY5Y, Seddighi-i3Cortical, Vargas-i3LMN, UPF1 - i3Cortical, CHX -SHY5Y, SMG1i -SHY5Y, curve_experiments	Early	Early	Early	NMD rescued	non-NMD rescued	NMD rescued
RSF1	chr11:77813787-77820528	FTD frontal/temporal	0.59989010989011	0.0153846153846153	0.214285714285714	0	7	0	10	130	70		-	Ferguson-HeLA, Brown-i3Cortical, Humphrey-i3Cortical, Seddighi-i3Cortical, UPF1 - i3Cortical, CHX -SHY5Y, SMG1i -SHY5Y, curve_experiments	Intermediate		Intermediate	non-NMD rescued	non-NMD rescued	non-NMD rescued
CLDN11	chr3:170423327-170432279	FTD frontal/temporal	0.592637362637363	0.0153846153846153	0.2	0	5	0	7.14	130	70		+	UPF1 - i3Cortical, curve_experiments	Intermediate	Intermediate			Dark cryptic
DLGAP3	chr1:34907437-34929059	FTD frontal/temporal	0.584945054945055	0.0153846153846153	0.185714285714286	1	3	0.77	4.29	130	70		-	Vargas-i3LMN, Vargas-i3LMN, UPF1 - i3Cortical, CHX -SHY5Y				NMD rescued	non-NMD rescued
WASL	chr7:123684580-123692347	FTD frontal/temporal	0.586043956043956	0.0153846153846153	0.185714285714286	0	7	0	10	130	70		-	Ferguson-HeLA, Ferguson-HeLA, Appocher-SKNBE2, Appocher-SKNBE2, Brown-i3Cortical, Brown-i3Cortical, Brown-SKNBE2, Brown-SKNBE2, Humphrey-i3Cortical, Humphrey-i3Cortical, Melamed-SHSY5Y, Melamed-SHSY5Y, Seddighi-i3Cortical, Seddighi-i3Cortical, Vargas-i3LMN, Vargas-i3LMN, UPF1 - i3Cortical, CHX -SHY5Y, SMG1i -SHY5Y, curve_experiments	Early	Early		NMD rescued	non-NMD rescued	non-NMD rescued
HDGFL2	chr19:4492152-4493706	FTD frontal/temporal	0.571098901098901	0.0153846153846153	0.157142857142857	1	3	0.77	4.29	130	70		+	Vargas-i3LMN
HAUS2	chr15:42563857-42565446	FTD frontal/temporal	0.563406593406594	0.0153846153846153	0.142857142857143	1	3	0.77	4.29	130	70		+	Ferguson-HeLA, Brown-SKNBE2, Humphrey-i3Cortical, UPF1 - i3Cortical, CHX -SHY5Y, SMG1i -SHY5Y, curve_experiments	Intermediate	Late	Intermediate	NMD rescued	Dark cryptic	non-NMD rescued
AARS1	chr16:70271972-70272796	FTD frontal/temporal	0.564835164835165	0.0153846153846153	0.142857142857143	0	3	0	4.29	130	70		-	Ferguson-HeLA, Brown-i3Cortical, Humphrey-i3Cortical, Seddighi-i3Cortical, Vargas-i3LMN, UPF1 - i3Cortical, CHX -SHY5Y, SMG1i -SHY5Y, curve_experiments	Intermediate	Late	Intermediate	non-NMD rescued	non-NMD rescued	non-NMD rescued
SHANK1	chr19:50708843-50711371	FTD frontal/temporal	0.556703296703297	0.0153846153846153	0.128571428571429	0	1	0	1.43	130	70		-	Humphrey-i3Cortical
ARHGAP22	chr10:48583152-48583378	FTD frontal/temporal	0.54945054945055	0.0153846153846153	0.114285714285714	0	4	0	5.71	130	70		-	Brown-SKNBE2, Humphrey-i3Cortical, Vargas-i3LMN, UPF1 - i3Cortical, curve_experiments	Early	Early			non-NMD rescued
KIAA0753	chr17:6579864-6580932	FTD frontal/temporal	0.55032967032967	0.0153846153846153	0.114285714285714	0	1	0	1.43	130	70		-	Ferguson-HeLA, Brown-i3Cortical, Humphrey-i3Cortical, Seddighi-i3Cortical, Vargas-i3LMN, UPF1 - i3Cortical, CHX -SHY5Y, curve_experiments	Intermediate	Late	Intermediate	non-NMD rescued	NMD rescued
ERI3	chr1:44221640-44225766	FTD frontal/temporal	0.54989010989011	0.0153846153846153	0.114285714285714	1	4	0.77	5.71	130	70		-	Seddighi-i3Cortical, Vargas-i3LMN, UPF1 - i3Cortical, CHX -SHY5Y, SMG1i -SHY5Y				Dark cryptic	non-NMD rescued	Dark cryptic
ANPEP	chr15:89793126-89799260	FTD frontal/temporal	0.541538461538462	0.0153846153846153	0.1	0	1	0	1.43	130	70		-	Brown-SHSY5Y, Brown-SHSY5Y
SAMD11	chr1:939412-942136	FTD frontal/temporal	0.542307692307692	0.0153846153846153	0.1	1	3	0.77	4.29	130	70		+	Brown-SHSY5Y
MDGA1	chr6:37645956-37647173	FTD frontal/temporal	0.541538461538462	0.0153846153846153	0.1	0	1	0	1.43	130	70		-	Brown-SKNBE2, Brown-SKNBE2
PTPRT	chr20:42098552-42099129	FTD frontal/temporal	0.535274725274725	0.0153846153846153	0.0857142857142857	1	3	0.77	4.29	130	70		-	Brown-i3Cortical, Seddighi-i3Cortical
ALDH3B1	chr11:68015459-68018092	FTD frontal/temporal	0.527802197802198	0.0153846153846153	0.0714285714285714	1	1	0.77	1.43	130	70		+	Ferguson-HeLA
EPC2	chr2:148769289-148770792	FTD frontal/temporal	0.528461538461538	0.0153846153846153	0.0714285714285714	0	0	0	0	130	70	TRUE	+	CHX -SHY5Y				Dark cryptic
FOXK1	chr7:4737421-4740838	FTD frontal/temporal	0.528021978021978	0.0153846153846153	0.0714285714285714	0	0	0	0	130	70		+	Brown-i3Cortical, Humphrey-i3Cortical, Seddighi-i3Cortical, Vargas-i3LMN, UPF1 - i3Cortical, CHX -SHY5Y, SMG1i -SHY5Y				NMD rescued	non-NMD rescued	Dark cryptic
ADCY8	chr8:130904042-130908924	FTD frontal/temporal	0.528021978021978	0.0153846153846153	0.0714285714285714	0	0	0	0	130	70		-	Humphrey-i3Cortical, Seddighi-i3Cortical, Vargas-i3LMN, UPF1 - i3Cortical					non-NMD rescued
RAB20	chr13:110524197-110541889	FTD frontal/temporal	0.520549450549451	0.0153846153846153	0.0571428571428571	0	1	0	1.43	130	70		-	Ferguson-HeLA, curve_experiments	Early		Early
WDR90	chr16:653670-655307	FTD frontal/temporal	0.521318681318681	0.0153846153846153	0.0571428571428571	0	0	0	0	130	70		+	Brown-SKNBE2
CIAO3	chr16:733159-733466	FTD frontal/temporal	0.521318681318681	0.0153846153846153	0.0571428571428571	0	0	0	0	130	70		-	CHX -SHY5Y				NMD rescued
ADNP2	chr18:80132377-80133103	FTD frontal/temporal	0.520769230769231	0.0153846153846153	0.0571428571428571	1	1	0.77	1.43	130	70	TRUE	+	CHX -SHY5Y				Dark cryptic
ARHGEF19	chr1:16205425-16205931	FTD frontal/temporal	0.520659340659341	0.0153846153846153	0.0571428571428571	1	2	0.77	2.86	130	70		-	Brown-SHSY5Y, Brown-SHSY5Y
C20orf194	chr20:3343731-3344641	FTD frontal/temporal	0.520879120879121	0.0153846153846153	0.0571428571428571	2	0	1.54	0	130	70		-	Brown-i3Cortical, Seddighi-i3Cortical, UPF1 - i3Cortical, CHX -SHY5Y	Late	Late		Dark cryptic	non-NMD rescued
PXDN	chr2:1650886-1653628	FTD frontal/temporal	0.521208791208791	0.0153846153846153	0.0571428571428571	0	2	0	2.86	130	70		-	Brown-i3Cortical, Humphrey-i3Cortical, Seddighi-i3Cortical, Vargas-i3LMN, UPF1 - i3Cortical, CHX -SHY5Y, SMG1i -SHY5Y, curve_experiments	Intermediate	Intermediate	Intermediate	non-NMD rescued	non-NMD rescued	non-NMD rescued
COL7A1	chr3:48573890-48574213	FTD frontal/temporal	0.520769230769231	0.0153846153846153	0.0571428571428571	1	0	0.77	0	130	70		-	Brown-i3Cortical, Seddighi-i3Cortical, UPF1 - i3Cortical					non-NMD rescued
DRD2	chr11:113415611-113418027	FTD frontal/temporal	0.510384615384615	0.0153846153846153	0.0428571428571429	1	0	0.77	0	130	70		-	Brown-SKNBE2, Brown-SKNBE2
MAPKAPK5	chr12:111893022-111893477	FTD frontal/temporal	0.513901098901099	0.0153846153846153	0.0428571428571429	0	2	0	2.86	130	70		+	Seddighi-i3Cortical
ENSG00000198211	chr16:89920737-89921206	FTD frontal/temporal	0.513516483516484	0.0153846153846153	0.0428571428571429	0	1	0	1.43	130	70	TRUE	+	SMG1i -SHY5Y						Dark cryptic
ANP32E	chr1:150231926-150236076	FTD frontal/temporal	0.513736263736264	0.0153846153846153	0.0428571428571429	0	0	0	0	130	70		-	Ferguson-HeLA
ADARB1	chr21:45181972-45182585	FTD frontal/temporal	0.514065934065934	0.0153846153846153	0.0428571428571429	0	1	0	1.43	130	70		+	Brown-SKNBE2
CNGA3	chr2:98376036-98377687	FTD frontal/temporal	0.513956043956044	0.0153846153846153	0.0428571428571429	1	1	0.77	1.43	130	70		+	Humphrey-i3Cortical, Seddighi-i3Cortical, UPF1 - i3Cortical					non-NMD rescued
TRAPPC11	chr4:183705070-183708407	FTD frontal/temporal	0.513956043956044	0.0153846153846153	0.0428571428571429	1	0	0.77	0	130	70	TRUE	+	CHX -SHY5Y				Dark cryptic
GPX8	chr5:55160396-55164055	FTD frontal/temporal	0.513406593406593	0.0153846153846153	0.0428571428571429	1	1	0.77	1.43	130	70		+	Humphrey-i3Cortical
BRD9	chr5:881182-883355	FTD frontal/temporal	0.513846153846154	0.0153846153846153	0.0428571428571429	1	1	0.77	1.43	130	70		-	Ferguson-HeLA
ZFHX4-AS1	chr8:76625850-76683052	FTD frontal/temporal	0.513846153846154	0.0153846153846153	0.0428571428571429	0	0	0	0	130	70		-	Humphrey-i3Cortical
FKTN	chr9:105635148-105640101	FTD frontal/temporal	0.513846153846154	0.0153846153846153	0.0428571428571429	0	0	0	0	130	70		+	Brown-SHSY5Y
NUDT13	chr10:73114448-73119451	FTD frontal/temporal	0.506703296703297	0.0153846153846153	0.0285714285714286	0	0	0	0	130	70		+	Brown-SHSY5Y
KRT8	chr12:52905027-52949456	FTD frontal/temporal	0.506538461538462	0.0153846153846153	0.0285714285714286	1	1	0.77	1.43	130	70		-	Ferguson-HeLA
ABCC4	chr13:95083290-95105046	FTD frontal/temporal	0.506593406593407	0.0153846153846153	0.0285714285714286	0	0	0	0	130	70		-	CHX -SHY5Y				NMD rescued
DCAF4	chr14:72954053-72954161	FTD frontal/temporal	0.506483516483517	0.0153846153846153	0.0285714285714286	0	0	0	0	130	70		+	Brown-SHSY5Y, UPF1 - i3Cortical					Dark cryptic
SHMT1	chr17:18330781-18335736	FTD frontal/temporal	0.506703296703297	0.0153846153846153	0.0285714285714286	0	0	0	0	130	70	TRUE	-	CHX -SHY5Y				Dark cryptic
AC084219.2	chr19:44060841-44061845	FTD frontal/temporal	0.506373626373626	0.0153846153846153	0.0285714285714286	1	0	0.77	0	130	70		+	CHX -SHY5Y				NMD rescued
PLEKHA4	chr19:48841310-48844503	FTD frontal/temporal	0.506483516483517	0.0153846153846153	0.0285714285714286	1	1	0.77	1.43	130	70	TRUE	-	SMG1i -SHY5Y						Dark cryptic
ERI3	chr1:44226003-44241915	FTD frontal/temporal	0.506813186813187	0.0153846153846153	0.0285714285714286	0	0	0	0	130	70		-	Seddighi-i3Cortical, SMG1i -SHY5Y						Dark cryptic
PHACTR3	chr20:59737459-59743107	FTD frontal/temporal	0.506813186813187	0.0153846153846153	0.0285714285714286	0	0	0	0	130	70		+	UPF1 - i3Cortical					NMD rescued
GNB1L	chr22:19821375-19823987	FTD frontal/temporal	0.506813186813187	0.0153846153846153	0.0285714285714286	0	0	0	0	130	70		-	Seddighi-i3Cortical, Vargas-i3LMN, UPF1 - i3Cortical, CHX -SHY5Y, curve_experiments	Intermediate		Intermediate	NMD rescued	non-NMD rescued
SCARF2	chr22:20430908-20437582	FTD frontal/temporal	0.506373626373626	0.0153846153846153	0.0285714285714286	0	0	0	0	130	70		-	Brown-SHSY5Y
PI4KAP2	chr22:21474680-21475992	FTD frontal/temporal	0.506593406593407	0.0153846153846153	0.0285714285714286	1	0	0.77	0	130	70		-	Brown-SHSY5Y
SUN2	chr22:38738097-38748707	FTD frontal/temporal	0.506373626373626	0.0153846153846153	0.0285714285714286	0	0	0	0	130	70		-	SMG1i -SHY5Y						Dark cryptic
WASH2P	chr2:113588703-113594288	FTD frontal/temporal	0.506593406593407	0.0153846153846153	0.0285714285714286	0	1	0	1.43	130	70	TRUE	+	CHX -SHY5Y				Dark cryptic
AMMECR1L	chr2:127869544-127871249	FTD frontal/temporal	0.506483516483517	0.0153846153846153	0.0285714285714286	0	1	0	1.43	130	70		-	Brown-SHSY5Y
PLCL2	chr3:17081424-17089733	FTD frontal/temporal	0.506483516483517	0.0153846153846153	0.0285714285714286	2	0	1.54	0	130	70		+	CHX -SHY5Y				NMD rescued
SH3PXD2B	chr5:172333769-172346136	FTD frontal/temporal	0.506483516483517	0.0153846153846153	0.0285714285714286	0	0	0	0	130	70		-	Brown-SHSY5Y
ARL15	chr5:54242150-54282271	FTD frontal/temporal	0.506593406593407	0.0153846153846153	0.0285714285714286	0	0	0	0	130	70		-	Brown-i3Cortical, Humphrey-i3Cortical, Seddighi-i3Cortical, Vargas-i3LMN, UPF1 - i3Cortical					non-NMD rescued
KDM1B	chr6:18213781-18214506	FTD frontal/temporal	0.506593406593407	0.0153846153846153	0.0285714285714286	0	0	0	0	130	70		+	CHX -SHY5Y				NMD rescued
ZNF704	chr8:80798827-80821374	FTD frontal/temporal	0.506703296703297	0.0153846153846153	0.0285714285714286	1	1	0.77	1.43	130	70	TRUE	-	CHX -SHY5Y				Dark cryptic
RPGR	chrX:38320634-38321027	FTD frontal/temporal	0.506373626373626	0.0153846153846153	0.0285714285714286	0	0	0	0	130	70		-	UPF1 - i3Cortical, CHX -SHY5Y				Dark cryptic	NMD rescued
SORCS1	chr10:106574181-106579091	FTD frontal/temporal	0.49956043956044	0.0153846153846153	0.0142857142857143	0	0	0	0	130	70		-	CHX -SHY5Y				NMD rescued
UBASH3B	chr11:122744189-122776219	FTD frontal/temporal	0.49956043956044	0.0153846153846153	0.0142857142857143	0	0	0	0	130	70		+	Brown-i3Cortical, Humphrey-i3Cortical, Seddighi-i3Cortical, Vargas-i3LMN, UPF1 - i3Cortical					non-NMD rescued
GLB1L2	chr11:134345129-134345496	FTD frontal/temporal	0.49956043956044	0.0153846153846153	0.0142857142857143	0	1	0	1.43	130	70	TRUE	+	SMG1i -SHY5Y						Dark cryptic
SLCO1A2	chr12:21295443-21295597	FTD frontal/temporal	0.49945054945055	0.0153846153846153	0.0142857142857143	0	0	0	0	130	70		-	UPF1 - i3Cortical					non-NMD rescued
RCBTB2	chr13:48504390-48511770	FTD frontal/temporal	0.49945054945055	0.0153846153846153	0.0142857142857143	0	0	0	0	130	70	TRUE	-	CHX -SHY5Y				Dark cryptic
ADCY7	chr16:50246203-50246881	FTD frontal/temporal	0.49945054945055	0.0153846153846153	0.0142857142857143	0	0	0	0	130	70		+	Brown-SKNBE2, Seddighi-i3Cortical, SMG1i -SHY5Y, curve_experiments	Early	Early	Early			non-NMD rescued
RP11-566K11.2	chr16:89920208-89932571	FTD frontal/temporal	0.499340659340659	0.0153846153846153	0.0142857142857143	1	0	0.77	0	130	70		+	Seddighi-i3Cortical
SLC26A11	chr17:80248257-80249154	FTD frontal/temporal	0.499340659340659	0.0153846153846153	0.0142857142857143	0	0	0	0	130	70		+	Brown-SHSY5Y
KATNAL2	chr18:47077453-47079628	FTD frontal/temporal	0.49945054945055	0.0153846153846153	0.0142857142857143	0	0	0	0	130	70		+	Brown-SHSY5Y
ILF3	chr19:10656692-10666492	FTD frontal/temporal	0.49945054945055	0.0153846153846153	0.0142857142857143	0	0	0	0	130	70		+	Brown-SHSY5Y
ZNF826P	chr19:20409956-20423481	FTD frontal/temporal	0.49956043956044	0.0153846153846153	0.0142857142857143	1	0	0.77	0	130	70		-	UPF1 - i3Cortical					non-NMD rescued
STXBP2	chr19:7638775-7639731	FTD frontal/temporal	0.49945054945055	0.0153846153846153	0.0142857142857143	1	0	0.77	0	130	70		+	Brown-SHSY5Y, Brown-SKNBE2
AGRN	chr1:1045080-1045161	FTD frontal/temporal	0.499340659340659	0.0153846153846153	0.0142857142857143	0	0	0	0	130	70		+	Ferguson-HeLA
TMEM51	chr1:15152784-15219326	FTD frontal/temporal	0.499340659340659	0.0153846153846153	0.0142857142857143	0	0	0	0	130	70	TRUE	+	CHX -SHY5Y				Dark cryptic
OBSCN	chr1:228299271-228303688	FTD frontal/temporal	0.49945054945055	0.0153846153846153	0.0142857142857143	1	1	0.77	1.43	130	70		+	Brown-SKNBE2
RIN2	chr20:19968424-19970838	FTD frontal/temporal	0.49945054945055	0.0153846153846153	0.0142857142857143	0	0	0	0	130	70		+	Seddighi-i3Cortical, Vargas-i3LMN, UPF1 - i3Cortical					NMD rescued
PCBP3	chr21:45932586-45932843	FTD frontal/temporal	0.49956043956044	0.0153846153846153	0.0142857142857143	0	0	0	0	130	70	TRUE	+	CHX -SHY5Y				Dark cryptic
ASCC2	chr22:29801110-29804638	FTD frontal/temporal	0.49945054945055	0.0153846153846153	0.0142857142857143	0	0	0	0	130	70	TRUE	-	CHX -SHY5Y				NMD rescued
PAX8-AS1	chr2:113256454-113259264	FTD frontal/temporal	0.49945054945055	0.0153846153846153	0.0142857142857143	0	1	0	1.43	130	70		+	Vargas-i3LMN
KYNU	chr2:142960770-142964653	FTD frontal/temporal	0.499340659340659	0.0153846153846153	0.0142857142857143	0	0	0	0	130	70		+	Ferguson-HeLA
GRM7	chr3:6861907-6877968	FTD frontal/temporal	0.499340659340659	0.0153846153846153	0.0142857142857143	1	0	0.77	0	130	70		+	UPF1 - i3Cortical					NMD rescued
RP11-92A5.2	chr4:155208176-155208365	FTD frontal/temporal	0.49956043956044	0.0153846153846153	0.0142857142857143	0	0	0	0	130	70		-	Brown-SKNBE2
LINC01184	chr5:127966928-127992469	FTD frontal/temporal	0.49956043956044	0.0153846153846153	0.0142857142857143	0	0	0	0	130	70		-	CHX -SHY5Y				non-NMD rescued
FAM13B	chr5:138018514-138019881	FTD frontal/temporal	0.49956043956044	0.0153846153846153	0.0142857142857143	0	1	0	1.43	130	70		-	Brown-SHSY5Y
GUSBP1	chr5:21546802-21553949	FTD frontal/temporal	0.499340659340659	0.0153846153846153	0.0142857142857143	0	0	0	0	130	70		+	Seddighi-i3Cortical
LHFPL2	chr5:78524088-78564813	FTD frontal/temporal	0.49945054945055	0.0153846153846153	0.0142857142857143	0	0	0	0	130	70		-	Brown-SKNBE2
LRFN2	chr6:40433131-40453589	FTD frontal/temporal	0.499505494505495	0.0153846153846153	0.0142857142857143	2	1	1.54	1.43	130	70		-	Vargas-i3LMN
RP3-382I10.7	chr6:87435053-87440486	FTD frontal/temporal	0.499340659340659	0.0153846153846153	0.0142857142857143	0	0	0	0	130	70		+	Seddighi-i3Cortical
UBR5-DT	chr8:102239898-102244005	FTD frontal/temporal	0.499340659340659	0.0153846153846153	0.0142857142857143	0	0	0	0	130	70		+	curve_experiments	Early	Early
COL22A1	chr8:138878316-138913619	FTD frontal/temporal	0.49945054945055	0.0153846153846153	0.0142857142857143	0	0	0	0	130	70		-	curve_experiments	Early	Early
NAT1	chr8:18212774-18219411	FTD frontal/temporal	0.49956043956044	0.0153846153846153	0.0142857142857143	0	1	0	1.43	130	70		+	Humphrey-i3Cortical
PRKG1-AS1	chr10:52242241-52261546	FTD frontal/temporal	0.492307692307692	0.0153846153846153	0	1	0	0.77	0	130	70		-	Brown-SKNBE2
BICC1	chr10:58798560-58800194	FTD frontal/temporal	0.492307692307692	0.0153846153846153	0	0	0	0	0	130	70		+	curve_experiments	Early	Intermediate	Early
DRD2	chr11:113412743-113414375	FTD frontal/temporal	0.492307692307692	0.0153846153846153	0	2	0	1.54	0	130	70		-	SMG1i -SHY5Y						Dark cryptic
GALNT8	chr12:4761143-4763952	FTD frontal/temporal	0.492307692307692	0.0153846153846153	0	0	0	0	0	130	70		+	Seddighi-i3Cortical, Seddighi-i3Cortical, UPF1 - i3Cortical					non-NMD rescued
WDFY2	chr13:51752986-51753671	FTD frontal/temporal	0.492307692307692	0.0153846153846153	0	0	0	0	0	130	70		+	Brown-SHSY5Y, Brown-SHSY5Y, Brown-SKNBE2
PELI2	chr14:56135358-56178335	FTD frontal/temporal	0.492307692307692	0.0153846153846153	0	0	0	0	0	130	70		+	Humphrey-i3Cortical
HAUS2	chr15:42565646-42566607	FTD frontal/temporal	0.492307692307692	0.0153846153846153	0	0	0	0	0	130	70		+	CHX -SHY5Y, SMG1i -SHY5Y				Dark cryptic		Dark cryptic
STRA6	chr15:74191491-74192664	FTD frontal/temporal	0.492307692307692	0.0153846153846153	0	1	0	0.77	0	130	70	TRUE	-	SMG1i -SHY5Y						Dark cryptic
GOLGA6L4	chr15:84239974-84240269	FTD frontal/temporal	0.492307692307692	0.0153846153846153	0	0	0	0	0	130	70		+	Brown-SHSY5Y, Brown-SHSY5Y, Seddighi-i3Cortical
PLEKHG4	chr16:67288014-67288803	FTD frontal/temporal	0.492307692307692	0.0153846153846153	0	0	0	0	0	130	70		+	Brown-SHSY5Y
PLEKHH3	chr17:42669621-42670573	FTD frontal/temporal	0.492307692307692	0.0153846153846153	0	2	0	1.54	0	130	70	TRUE	-	CHX -SHY5Y				Dark cryptic
FOXK2	chr17:82586193-82586341	FTD frontal/temporal	0.492307692307692	0.0153846153846153	0	0	0	0	0	130	70		+	Brown-SKNBE2
DMAC2	chr19:41432809-41432916	FTD frontal/temporal	0.492307692307692	0.0153846153846153	0	0	0	0	0	130	70		-	CHX -SHY5Y				NMD rescued
IGLON5	chr19:51320670-51322064	FTD frontal/temporal	0.492307692307692	0.0153846153846153	0	0	0	0	0	130	70		+	Humphrey-i3Cortical, Seddighi-i3Cortical, UPF1 - i3Cortical, CHX -SHY5Y, SMG1i -SHY5Y, curve_experiments	Early		Early	non-NMD rescued	non-NMD rescued	non-NMD rescued
RPL36	chr19:5675339-5676721	FTD frontal/temporal	0.492307692307692	0.0153846153846153	0	1	0	0.77	0	130	70	TRUE	+	CHX -SHY5Y				Dark cryptic
MIR3659HG	chr1:38089613-38102417	FTD frontal/temporal	0.492307692307692	0.0153846153846153	0	1	0	0.77	0	130	70		+	Seddighi-i3Cortical
L3MBTL1	chr20:43514776-43528657	FTD frontal/temporal	0.492307692307692	0.0153846153846153	0	0	0	0	0	130	70		+	CHX -SHY5Y				NMD rescued
SEZ6L	chr22:26195698-26292406	FTD frontal/temporal	0.492307692307692	0.0153846153846153	0	1	0	0.77	0	130	70	TRUE	+	UPF1 - i3Cortical					Dark cryptic
RGPD4	chr2:107878820-107879968	FTD frontal/temporal	0.492307692307692	0.0153846153846153	0	0	0	0	0	130	70		+	Brown-SHSY5Y, Seddighi-i3Cortical, Vargas-i3LMN
SPEG	chr2:219477445-219479783	FTD frontal/temporal	0.492307692307692	0.0153846153846153	0	0	0	0	0	130	70		+	Brown-SKNBE2
CNGA3	chr2:98370076-98375922	FTD frontal/temporal	0.492307692307692	0.0153846153846153	0	0	0	0	0	130	70		+	Brown-i3Cortical, Humphrey-i3Cortical, Seddighi-i3Cortical, UPF1 - i3Cortical					non-NMD rescued
PLXNB1	chr3:48413169-48413458	FTD frontal/temporal	0.492307692307692	0.0153846153846153	0	0	0	0	0	130	70	TRUE	-	CHX -SHY5Y				Dark cryptic
CFAP20DC	chr3:58734558-58806395	FTD frontal/temporal	0.492307692307692	0.0153846153846153	0	0	0	0	0	130	70		-	Vargas-i3LMN
FGFR4	chr5:177092784-177093332	FTD frontal/temporal	0.492307692307692	0.0153846153846153	0	0	0	0	0	130	70		+	Brown-SHSY5Y
AFDN-DT	chr6:167825268-167825403	FTD frontal/temporal	0.492307692307692	0.0153846153846153	0	0	0	0	0	130	70		-	Brown-SHSY5Y
HULC	chr6:8780007-8784180	FTD frontal/temporal	0.492307692307692	0.0153846153846153	0	0	0	0	0	130	70		+	Humphrey-i3Cortical, Seddighi-i3Cortical, UPF1 - i3Cortical					non-NMD rescued
FAM185A	chr7:102751801-102754598	FTD frontal/temporal	0.492307692307692	0.0153846153846153	0	1	0	0.77	0	130	70		+	CHX -SHY5Y				NMD rescued
YKT6	chr7:44208198-44210090	FTD frontal/temporal	0.492307692307692	0.0153846153846153	0	0	0	0	0	130	70	TRUE	+	CHX -SHY5Y, SMG1i -SHY5Y				Dark cryptic		Dark cryptic
TMEM65	chr8:124330792-124344898	FTD frontal/temporal	0.492307692307692	0.0153846153846153	0	0	0	0	0	130	70		-	CHX -SHY5Y				NMD rescued
ERICH1	chr8:671761-671820	FTD frontal/temporal	0.492307692307692	0.0153846153846153	0	0	0	0	0	130	70		-	Brown-SHSY5Y
PIGA	chrX:15328313-15331216	FTD frontal/temporal	0.492307692307692	0.0153846153846153	0	1	0	0.77	0	130	70		-	CHX -SHY5Y				non-NMD rescued
AARS1	chr16:70271972-70272796	Cord	0.678981914735591	0.0196078431372549	0.355113636363636	0	142	0	20.17	153	704		-	Ferguson-HeLA, Brown-i3Cortical, Humphrey-i3Cortical, Seddighi-i3Cortical, Vargas-i3LMN, UPF1 - i3Cortical, CHX -SHY5Y, SMG1i -SHY5Y, curve_experiments	Intermediate	Late	Intermediate	non-NMD rescued	non-NMD rescued	non-NMD rescued
PHF2	chr9:93660560-93661348	Cord	0.618320150029709	0.0196078431372549	0.257102272727273	2	60	1.31	8.52	153	704		+	Ferguson-HeLA, Brown-i3Cortical, Humphrey-i3Cortical, Seddighi-i3Cortical, Vargas-i3LMN, UPF1 - i3Cortical, CHX -SHY5Y, curve_experiments	Late	Late	Late	non-NMD rescued	non-NMD rescued
ARHGAP23	chr17:38460932-38462640	Cord	0.603405377302436	0.0196078431372549	0.227272727272727	1	51	0.65	7.24	153	704		+	Ferguson-HeLA, Humphrey-i3Cortical
ARHGAP22	chr10:48583510-48604763	Cord	0.573408719548425	0.0196078431372549	0.164772727272727	0	31	0	4.4	153	704		-	Brown-SKNBE2, Humphrey-i3Cortical, Vargas-i3LMN, UPF1 - i3Cortical, curve_experiments	Early	Early			non-NMD rescued
STXBP5L	chr3:120908428-120909571	Cord	0.561905822935235	0.0196078431372549	0.144886363636364	0	26	0	3.69	153	704		+	Seddighi-i3Cortical, CHX -SHY5Y, SMG1i -SHY5Y, curve_experiments	Early		Early	non-NMD rescued		non-NMD rescued
BOLA2	chr16:29447026-29454191	Cord	0.517231134878194	0.0196078431372549	0.0539772727272727	0	7	0	0.99	153	704		-	Brown-SHSY5Y
PPP1R13L	chr19:45393840-45395436	Cord	0.517254344919786	0.0196078431372549	0.0539772727272727	0	6	0	0.85	153	704		-	Ferguson-HeLA
MTMR8	chrX:64383009-64395340	Cord	0.515095811051693	0.0196078431372549	0.0497159090909091	1	5	0.65	0.71	153	704		-	Humphrey-i3Cortical
MAD1L1	chr7:1816228-1872409	Cord	0.514065285204991	0.0196078431372549	0.0482954545454545	1	2	0.65	0.28	153	704		-	Seddighi-i3Cortical
AMMECR1L	chr2:127869544-127871249	Cord	0.511957813428402	0.0196078431372549	0.0440340909090909	1	3	0.65	0.43	153	704		-	Brown-SHSY5Y
CNPY4	chr7:100120313-100121161	Cord	0.512059937611408	0.0196078431372549	0.0440340909090909	0	2	0	0.28	153	704	TRUE	+	SMG1i -SHY5Y						Dark cryptic
ATG16L2	chr11:72826589-72827188	Cord	0.511419340463458	0.0196078431372549	0.0426136363636364	0	4	0	0.57	153	704		+	CHX -SHY5Y				NMD rescued
FAAP100	chr17:81551203-81553074	Cord	0.511697860962567	0.0196078431372549	0.0426136363636364	1	4	0.65	0.57	153	704		-	Brown-SKNBE2
KIF14	chr1:200618838-200620712	Cord	0.511558600713013	0.0196078431372549	0.0426136363636364	0	5	0	0.71	153	704		-	Brown-SHSY5Y, Brown-SHSY5Y
ATG7	chr3:11364734-11366436	Cord	0.509850341651812	0.0196078431372549	0.0397727272727273	2	2	1.31	0.28	153	704	TRUE	+	CHX -SHY5Y				Dark cryptic
AMMECR1	chrX:110309537-110317599	Cord	0.510170640225787	0.0196078431372549	0.0397727272727273	0	8	0	1.14	153	704		-	Seddighi-i3Cortical
SMYD4	chr17:1823204-1827861	Cord	0.509256164587047	0.0196078431372549	0.0383522727272727	1	2	0.65	0.28	153	704		-	Brown-SHSY5Y
STXBP2	chr19:7638775-7639731	Cord	0.509469696969697	0.0196078431372549	0.0383522727272727	1	2	0.65	0.28	153	704		+	Brown-SHSY5Y, Brown-SKNBE2
PLXNB1	chr3:48411036-48411824	Cord	0.509349004753416	0.0196078431372549	0.0383522727272727	0	4	0	0.57	153	704		-	Ferguson-HeLA
ZNF826P	chr19:20409956-20424786	Cord	0.508467023172906	0.0196078431372549	0.0369318181818182	1	5	0.65	0.71	153	704		-	Brown-i3Cortical, Brown-SHSY5Y, Humphrey-i3Cortical, Melamed-SHSY5Y, Seddighi-i3Cortical, UPF1 - i3Cortical, CHX -SHY5Y, curve_experiments	Early	Early	Early	non-NMD rescued	non-NMD rescued
GRAMD1A	chr19:35000486-35001098	Cord	0.508680555555556	0.0196078431372549	0.0369318181818182	1	4	0.65	0.57	153	704		+	Appocher-SKNBE2, Brown-i3Cortical, Brown-SKNBE2, Humphrey-i3Cortical, Klim-MotorNeuron, Seddighi-i3Cortical, Vargas-i3LMN, UPF1 - i3Cortical, CHX -SHY5Y, SMG1i -SHY5Y, curve_experiments	Early	Early	Early	non-NMD rescued	non-NMD rescued	NMD rescued
KYNU	chr2:142960770-142964653	Cord	0.507715017825312	0.0196078431372549	0.0355113636363636	1	6	0.65	0.85	153	704		+	Ferguson-HeLA
RSF1	chr11:77813787-77820528	Cord	0.507181186868687	0.0196078431372549	0.0340909090909091	1	1	0.65	0.14	153	704		-	Ferguson-HeLA, Brown-i3Cortical, Humphrey-i3Cortical, Seddighi-i3Cortical, UPF1 - i3Cortical, CHX -SHY5Y, SMG1i -SHY5Y, curve_experiments	Intermediate		Intermediate	non-NMD rescued	non-NMD rescued	non-NMD rescued
MSH5-SAPCD1	chr6:31743170-31744190	Cord	0.50744578134284	0.0196078431372549	0.0340909090909091	0	1	0	0.14	153	704		+	Brown-SKNBE2
VEZT	chr12:95224236-95242164	Cord	0.506340983363042	0.0196078431372549	0.0326704545454545	2	1	1.31	0.14	153	704		+	Ferguson-HeLA
RP11-115J16.1	chr8:9156847-9189348	Cord	0.506670565953654	0.0196078431372549	0.0326704545454545	1	4	0.65	0.57	153	704		+	Brown-SHSY5Y
DCAF15	chr19:13952839-13954340	Cord	0.50564468211527	0.0196078431372549	0.03125	0	4	0	0.57	153	704		+	UPF1 - i3Cortical					NMD rescued
AGRN	chr1:1031899-1032232	Cord	0.505904634581105	0.0196078431372549	0.03125	1	1	0.65	0.14	153	704		+	Vargas-i3LMN
TSPAN9	chr12:3201256-3271722	Cord	0.505194407308378	0.0196078431372549	0.0298295454545455	0	3	0	0.43	153	704		+	SMG1i -SHY5Y						Dark cryptic
ATP2A1	chr16:28894243-28894822	Cord	0.505143345216875	0.0196078431372549	0.0298295454545455	1	13	0.65	1.85	153	704		+	Vargas-i3LMN
SCN3B	chr11:123638324-123641342	Cord	0.504261363636363	0.0196078431372549	0.0284090909090909	1	2	0.65	0.28	153	704		-	Brown-SHSY5Y
ZDHHC1	chr16:67401068-67416171	Cord	0.504344919786096	0.0196078431372549	0.0284090909090909	0	4	0	0.57	153	704		-	Seddighi-i3Cortical, Seddighi-i3Cortical, CHX -SHY5Y				non-NMD rescued
MED1	chr17:39430217-39431115	Cord	0.504358845811052	0.0196078431372549	0.0284090909090909	1	0	0.65	0	153	704	TRUE	-	SMG1i -SHY5Y						Dark cryptic
MUC1	chr1:155187576-155188163	Cord	0.504391339869281	0.0196078431372549	0.0284090909090909	1	4	0.65	0.57	153	704		-	Brown-SHSY5Y
CDK7	chr5:69259936-69261377	Cord	0.504289215686274	0.0196078431372549	0.0284090909090909	0	2	0	0.28	153	704		+	Brown-i3Cortical, Seddighi-i3Cortical, Vargas-i3LMN, UPF1 - i3Cortical, CHX -SHY5Y, SMG1i -SHY5Y				NMD rescued	non-NMD rescued	Dark cryptic
HILPDA-AS1	chr7:128466685-128467305	Cord	0.504391339869281	0.0196078431372549	0.0284090909090909	0	6	0	0.85	153	704		+	Humphrey-i3Cortical
MVB12B	chr9:126409288-126421854	Cord	0.504428475935829	0.0196078431372549	0.0284090909090909	0	2	0	0.28	153	704		+	CHX -SHY5Y				NMD rescued
CHFR	chr12:132822311-132824784	Cord	0.503713606654783	0.0196078431372549	0.0269886363636364	1	1	0.65	0.14	153	704		-	Brown-SKNBE2
CKMT2-AS1	chr5:81213816-81301287	Cord	0.50393642305407	0.0196078431372549	0.0269886363636364	0	2	0	0.28	153	704		-	Brown-SHSY5Y, Brown-SKNBE2
SNX8	chr7:2278305-2280354	Cord	0.502896613190731	0.0196078431372549	0.0255681818181818	0	3	0	0.43	153	704		-	SMG1i -SHY5Y						Dark cryptic
MADD	chr11:47325032-47326738	Cord	0.502237448009507	0.0196078431372549	0.0241477272727273	0	1	0	0.14	153	704		+	Ferguson-HeLA, Ferguson-HeLA, Brown-SHSY5Y, Brown-SKNBE2, Brown-SKNBE2, Humphrey-i3Cortical, UPF1 - i3Cortical, CHX -SHY5Y, SMG1i -SHY5Y, curve_experiments	Early	Early	Early	non-NMD rescued	NMD rescued	Dark cryptic
TSPAN11	chr12:30983150-30983310	Cord	0.502070335710042	0.0196078431372549	0.0241477272727273	1	1	0.65	0.14	153	704		+	curve_experiments	Early		Early
KIRREL2	chr19:35857180-35858408	Cord	0.502437054367202	0.0196078431372549	0.0241477272727273	0	2	0	0.28	153	704		+	Brown-SKNBE2
GUSBP1	chr5:21546802-21553949	Cord	0.502367424242424	0.0196078431372549	0.0241477272727273	0	4	0	0.57	153	704		+	Seddighi-i3Cortical
BRD9	chr5:881182-883355	Cord	0.502404560308972	0.0196078431372549	0.0241477272727273	0	4	0	0.57	153	704		-	Ferguson-HeLA
IL3RA	chrX:1337978-1338222	Cord	0.502358140225787	0.0196078431372549	0.0241477272727273	0	8	0	1.14	153	704		+	Vargas-i3LMN
RBPMS2	chr15:64741604-64748419	Cord	0.501615418894831	0.0196078431372549	0.0227272727272727	0	3	0	0.43	153	704	TRUE	-	SMG1i -SHY5Y						Dark cryptic
AGPAT4	chr6:161153499-161155299	Cord	0.501568998811646	0.0196078431372549	0.0227272727272727	0	4	0	0.57	153	704	TRUE	-	SMG1i -SHY5Y						Dark cryptic
GOLGA7B	chr10:97867897-97871066	Cord	0.500956253713607	0.0196078431372549	0.0213068181818182	0	1	0	0.14	153	704		+	Brown-i3Cortical, Humphrey-i3Cortical
LINC01572	chr16:72283634-72284577	Cord	0.500816993464052	0.0196078431372549	0.0213068181818182	0	2	0	0.28	153	704		-	Brown-SHSY5Y
UBE2J2	chr1:1257310-1262166	Cord	0.500194964349376	0.0196078431372549	0.0198863636363636	0	1	0	0.14	153	704		-	SMG1i -SHY5Y						Dark cryptic
PI4KAP2	chr22:21474680-21475992	Cord	0.499489379084967	0.0196078431372549	0.0184659090909091	0	3	0	0.43	153	704		-	Brown-SHSY5Y
RGPD2	chr2:87775083-87776231	Cord	0.49945224301842	0.0196078431372549	0.0184659090909091	0	3	0	0.43	153	704		-	Seddighi-i3Cortical
DCHS1	chr11:6641733-6645488	Cord	0.498765225787285	0.0196078431372549	0.0170454545454545	1	0	0.65	0	153	704	TRUE	-	CHX -SHY5Y				Dark cryptic
PROX1	chr1:214011715-214012817	Cord	0.498050356506239	0.0196078431372549	0.015625	0	2	0	0.28	153	704		+	CHX -SHY5Y				NMD rescued
PTPRU	chr1:29236789-29255275	Cord	0.498031788472965	0.0196078431372549	0.015625	1	3	0.65	0.43	153	704		+	CHX -SHY5Y				NMD rescued
DGKD	chr2:233437479-233437554	Cord	0.498059640522876	0.0196078431372549	0.015625	0	1	0	0.14	153	704	TRUE	+	SMG1i -SHY5Y						Dark cryptic
MDC1	chr6:30705277-30705524	Cord	0.498054998514557	0.0196078431372549	0.015625	0	0	0	0	153	704		-	Melamed-SHSY5Y
ADCY8	chr8:130909066-130909708	Cord	0.497883244206774	0.0196078431372549	0.015625	1	0	0.65	0	153	704		-	Vargas-i3LMN, UPF1 - i3Cortical					non-NMD rescued
SLCO5A1	chr8:69682343-69755424	Cord	0.498003936423054	0.0196078431372549	0.015625	1	1	0.65	0.14	153	704		-	Brown-i3Cortical
C2CD5	chr12:22518137-22518253	Cord	0.497205510992276	0.0196078431372549	0.0142045454545455	0	0	0	0	153	704		-	CHX -SHY5Y				NMD rescued
RAB11FIP3	chr16:501297-501405	Cord	0.497307635175282	0.0196078431372549	0.0142045454545455	0	2	0	0.28	153	704		+	Brown-SHSY5Y, Brown-SKNBE2
MC1R	chr16:89918047-89918851	Cord	0.4974376114082	0.0196078431372549	0.0142045454545455	0	10	0	1.42	153	704		+	Seddighi-i3Cortical
MIR7-3HG	chr19:4769757-4770283	Cord	0.49664382798574	0.0196078431372549	0.0127840909090909	3	3	1.96	0.43	153	704		+	Humphrey-i3Cortical
CYP4F29P	chr21:13847123-13848090	Cord	0.496620617944147	0.0196078431372549	0.0127840909090909	1	4	0.65	0.57	153	704		-	Brown-SHSY5Y
SCARF2	chr22:20430908-20437582	Cord	0.496527777777778	0.0196078431372549	0.0127840909090909	1	1	0.65	0.14	153	704		-	Brown-SHSY5Y
MYT1L	chr2:1961302-1979165	Cord	0.4965834818776	0.0196078431372549	0.0127840909090909	1	1	0.65	0.14	153	704		-	CHX -SHY5Y				NMD rescued
OPRM1	chr6:154039834-154073519	Cord	0.496527777777778	0.0196078431372549	0.0127840909090909	0	0	0	0	153	704		+	Brown-SHSY5Y
LINGO2	chr9:27950706-28012355	Cord	0.496592765894236	0.0196078431372549	0.0127840909090909	3	9	1.96	1.28	153	704		-	Brown-i3Cortical
ZNF385D	chr3:21562095-21564574	Cord	0.49597073677956	0.0196078431372549	0.0113636363636364	0	2	0	0.28	153	704		-	Vargas-i3LMN
SLC26A10	chr12:57623913-57624500	Cord	0.495153743315508	0.0196078431372549	0.00994318181818182	2	0	1.31	0	153	704		+	CHX -SHY5Y				NMD rescued
UBE2Q2P2	chr15:82414804-82418639	Cord	0.495200163398693	0.0196078431372549	0.00994318181818182	0	0	0	0	153	704		+	Seddighi-i3Cortical
RAP1GAP2	chr17:2777092-2800515	Cord	0.49520944741533	0.0196078431372549	0.00994318181818182	0	0	0	0	153	704		+	Brown-i3Cortical
ANKRD27	chr19:32625966-32628083	Cord	0.495181595365419	0.0196078431372549	0.00994318181818182	0	0	0	0	153	704		-	Brown-i3Cortical, Brown-SKNBE2
OBSCN	chr1:228224544-228244382	Cord	0.495167669340464	0.0196078431372549	0.00994318181818182	1	2	0.65	0.28	153	704		+	curve_experiments	Late		Late
INVS	chr9:100126549-100128415	Cord	0.495214089423648	0.0196078431372549	0.00994318181818182	0	2	0	0.28	153	704		+	Humphrey-i3Cortical
LMO1	chr11:8230504-8233975	Cord	0.494457442067736	0.0196078431372549	0.00852272727272727	2	0	1.31	0	153	704		-	Ferguson-HeLA
AC006115.7	chr19:56810228-56821728	Cord	0.494485294117647	0.0196078431372549	0.00852272727272727	1	0	0.65	0	153	704		+	Brown-SHSY5Y
COBLL1	chr2:164699499-164704444	Cord	0.494540998217469	0.0196078431372549	0.00852272727272727	0	1	0	0.14	153	704	TRUE	-	CHX -SHY5Y				Dark cryptic
GRIP2	chr3:14507700-14511165	Cord	0.494452800059418	0.0196078431372549	0.00852272727272727	0	0	0	0	153	704		-	Brown-i3Cortical, Brown-i3Cortical, Seddighi-i3Cortical, Seddighi-i3Cortical
JARID2	chr6:15513045-15517161	Cord	0.494457442067736	0.0196078431372549	0.00852272727272727	1	1	0.65	0.14	153	704		+	CHX -SHY5Y				NMD rescued
NECTIN1-DT	chr11:119736918-119746313	Cord	0.493036987522282	0.0196078431372549	0.00568181818181818	0	0	0	0	153	704	TRUE	+	SMG1i -SHY5Y						Dark cryptic
BRCA2	chr13:32371100-32375343	Cord	0.4930416295306	0.0196078431372549	0.00568181818181818	1	2	0.65	0.28	153	704		+	Brown-SHSY5Y
MEG8	chr14:100988790-100993835	Cord	0.493069481580511	0.0196078431372549	0.00568181818181818	0	1	0	0.14	153	704		+	Brown-SKNBE2, Brown-SKNBE2
TMEM179	chr14:104604375-104604457	Cord	0.493032345513963	0.0196078431372549	0.00568181818181818	0	0	0	0	153	704		-	CHX -SHY5Y				non-NMD rescued
MYCNOS	chr2:15941097-15941532	Cord	0.493055555555555	0.0196078431372549	0.00568181818181818	2	3	1.31	0.43	153	704		-	Brown-i3Cortical
SLC9A5	chr16:67255184-67264352	Cord	0.49234068627451	0.0196078431372549	0.00426136363636364	2	2	1.31	0.28	153	704		+	Brown-SKNBE2, Brown-SKNBE2
USP36	chr17:78837071-78838587	Cord	0.492359254307784	0.0196078431372549	0.00426136363636364	0	0	0	0	153	704		-	Humphrey-i3Cortical, Seddighi-i3Cortical
RP11-111H13.1	chr2:99321479-99321955	Cord	0.492349970291147	0.0196078431372549	0.00426136363636364	0	0	0	0	153	704		+	Brown-SHSY5Y
LRATD1	chr2:14632937-14649316	Cord	0.491644385026738	0.0196078431372549	0.00284090909090909	0	1	0	0.14	153	704		+	Seddighi-i3Cortical
FAN1	chr15:30922354-30928553	Cord	0.490901663695781	0.0196078431372549	0.00142045454545455	1	0	0.65	0	153	704	TRUE	+	CHX -SHY5Y				Dark cryptic
DRD2	chr11:113412743-113414375	Cord	0.490196078431373	0.0196078431372549	0	1	0	0.65	0	153	704		-	SMG1i -SHY5Y						Dark cryptic
ATXN1	chr6:16585907-16589446	Motor Cortex	0.61422800151496	0.0224719101123596	0.244943820224719	0	51	0	11.46	89	445		-	Vargas-i3LMN
CLDN11	chr3:170423327-170432279	Motor Cortex	0.560194419896478	0.0224719101123596	0.141573033707865	1	15	1.12	3.37	89	445		+	UPF1 - i3Cortical, curve_experiments	Intermediate	Intermediate			Dark cryptic
SETD5	chr3:9468615-9470459	Motor Cortex	0.55407145562429	0.0224719101123596	0.132584269662921	0	16	0	3.6	89	445		+	Ferguson-HeLA, Ferguson-HeLA, Brown-i3Cortical, Brown-i3Cortical, Humphrey-i3Cortical, Klim-MotorNeuron, Melamed-SHSY5Y, Seddighi-i3Cortical, Seddighi-i3Cortical, Vargas-i3LMN, UPF1 - i3Cortical, CHX -SHY5Y, SMG1i -SHY5Y, curve_experiments	Early	Early	Early	NMD rescued	non-NMD rescued	Dark cryptic
KALRN	chr3:124700033-124701093	Motor Cortex	0.550372427723772	0.0224719101123596	0.121348314606742	0	16	0	3.6	89	445		+	Brown-i3Cortical, Humphrey-i3Cortical, Klim-MotorNeuron, Seddighi-i3Cortical, Vargas-i3LMN, UPF1 - i3Cortical					non-NMD rescued
PAOX	chr10:133389747-133390907	Motor Cortex	0.543946471405126	0.0224719101123596	0.110112359550562	0	13	0	2.92	89	445		+	Brown-SHSY5Y, Seddighi-i3Cortical, Vargas-i3LMN, curve_experiments	Early		Early
EPB41L4A	chr5:112266330-112267210	Motor Cortex	0.540121196818583	0.0224719101123596	0.103370786516854	0	9	0	2.02	89	445		-	Brown-i3Cortical, Humphrey-i3Cortical, Seddighi-i3Cortical, Vargas-i3LMN, UPF1 - i3Cortical, CHX -SHY5Y, curve_experiments	Early		Early	non-NMD rescued	non-NMD rescued
ITGA7	chr12:55686314-55687971	Motor Cortex	0.53592980684257	0.0224719101123596	0.0943820224719101	0	9	0	2.02	89	445		-	Brown-i3Cortical, Humphrey-i3Cortical, Seddighi-i3Cortical
CEP290	chr12:88086789-88087780	Motor Cortex	0.536460042923873	0.0224719101123596	0.0943820224719101	0	13	0	2.92	89	445		-	Brown-SKNBE2, Humphrey-i3Cortical, Klim-MotorNeuron, Seddighi-i3Cortical, UPF1 - i3Cortical, curve_experiments	Late	Late			NMD rescued
BOK	chr2:241562476-241572297	Motor Cortex	0.535778310819341	0.0224719101123596	0.0943820224719101	1	9	1.12	2.02	89	445		+	UPF1 - i3Cortical					non-NMD rescued
CDK7	chr5:69261458-69262205	Motor Cortex	0.530185582628456	0.0224719101123596	0.0831460674157303	0	6	0	1.35	89	445		+	Ferguson-HeLA, Brown-i3Cortical, Humphrey-i3Cortical, Seddighi-i3Cortical, Vargas-i3LMN, UPF1 - i3Cortical, CHX -SHY5Y, SMG1i -SHY5Y, curve_experiments	Late	Late	Late	NMD rescued	non-NMD rescued	NMD rescued
LINC01503	chr9:129336988-129337785	Motor Cortex	0.52803938896604	0.0224719101123596	0.0786516853932584	0	11	0	2.47	89	445		+	Brown-i3Cortical, Humphrey-i3Cortical, Seddighi-i3Cortical
PAN2	chr12:56322670-56323062	Motor Cortex	0.523191516222699	0.0224719101123596	0.0696629213483146	1	3	1.12	0.67	89	445		-	SMG1i -SHY5Y						Dark cryptic
PKD1P3	chr16:14919428-14920272	Motor Cortex	0.524049993687666	0.0224719101123596	0.0696629213483146	0	8	0	1.8	89	445		+	Brown-SKNBE2
CTBP1	chr4:1213605-1215991	Motor Cortex	0.522396162100745	0.0224719101123596	0.0674157303370787	0	6	0	1.35	89	445	TRUE	-	CHX -SHY5Y				Dark cryptic
ZDHHC1	chr16:67401065-67416171	Motor Cortex	0.5216513066532	0.0224719101123596	0.0651685393258427	0	3	0	0.67	89	445		-	Seddighi-i3Cortical, Seddighi-i3Cortical, CHX -SHY5Y, SMG1i -SHY5Y				non-NMD rescued		non-NMD rescued
ZFP91	chr11:58616815-58616993	Motor Cortex	0.517409418002777	0.0224719101123596	0.0584269662921348	0	5	0	1.12	89	445		+	Ferguson-HeLA, Seddighi-i3Cortical, CHX -SHY5Y, curve_experiments	Intermediate		Intermediate	non-NMD rescued
STXBP2	chr19:7643048-7644614	Motor Cortex	0.518192147456129	0.0224719101123596	0.0584269662921348	0	9	0	2.02	89	445		+	Brown-SKNBE2
PVT1	chr8:128070272-128096521	Motor Cortex	0.517750284055044	0.0224719101123596	0.0584269662921348	0	3	0	0.67	89	445		+	Brown-SHSY5Y
ADSS1	chr14:104742286-104743067	Motor Cortex	0.516891806590077	0.0224719101123596	0.0561797752808989	0	7	0	1.57	89	445	TRUE	+	SMG1i -SHY5Y						Dark cryptic
TAF1	chrX:71423358-71423974	Motor Cortex	0.516929680595884	0.0224719101123596	0.0561797752808989	1	5	1.12	1.12	89	445	TRUE	+	CHX -SHY5Y, SMG1i -SHY5Y				Dark cryptic		Dark cryptic
EIF3CL	chr16:28390981-28391257	Motor Cortex	0.515604090392627	0.0224719101123596	0.0539325842696629	0	3	0	0.67	89	445	TRUE	-	SMG1i -SHY5Y						Dark cryptic
SLC25A16	chr10:68517185-68527246	Motor Cortex	0.514783486933468	0.0224719101123596	0.051685393258427	0	3	0	0.67	89	445		-	Ferguson-HeLA
NPIPB4	chr16:21835983-21836973	Motor Cortex	0.515035980305517	0.0224719101123596	0.051685393258427	0	0	0	0	89	445		-	Brown-SHSY5Y
PGS1	chr17:78379239-78382664	Motor Cortex	0.514606741573034	0.0224719101123596	0.051685393258427	0	3	0	0.67	89	445	TRUE	+	SMG1i -SHY5Y						Dark cryptic
NUTM2A-AS1	chr10:87207808-87288442	Motor Cortex	0.513836636788284	0.0224719101123596	0.049438202247191	0	9	0	2.02	89	445		-	Brown-SKNBE2
ZNF79	chr9:127424910-127428552	Motor Cortex	0.51376088877667	0.0224719101123596	0.049438202247191	1	3	1.12	0.67	89	445		+	CHX -SHY5Y				non-NMD rescued
SMYD3	chr1:246506339-246507054	Motor Cortex	0.512662542608257	0.0224719101123596	0.0471910112359551	0	6	0	1.35	89	445	TRUE	-	SMG1i -SHY5Y						Dark cryptic
PDSS2	chr6:107225064-107245548	Motor Cortex	0.512662542608257	0.0224719101123596	0.0471910112359551	1	3	1.12	0.67	89	445		-	CHX -SHY5Y				NMD rescued
DDHD2	chr8:38260147-38270820	Motor Cortex	0.511311703067795	0.0224719101123596	0.0449438202247191	0	2	0	0.45	89	445	TRUE	+	CHX -SHY5Y				Dark cryptic
CNPY4	chr7:100120313-100121161	Motor Cortex	0.510023986870345	0.0224719101123596	0.0426966292134831	0	0	0	0	89	445	TRUE	+	SMG1i -SHY5Y						Dark cryptic
ANK3	chr10:60279639-60300319	Motor Cortex	0.508799394015907	0.0224719101123596	0.0404494382022472	2	13	2.25	2.92	89	445		-	Brown-SKNBE2
HAUS2	chr15:42563857-42565446	Motor Cortex	0.509064512056558	0.0224719101123596	0.0404494382022472	0	2	0	0.45	89	445		+	Ferguson-HeLA, Brown-SKNBE2, Humphrey-i3Cortical, UPF1 - i3Cortical, CHX -SHY5Y, SMG1i -SHY5Y, curve_experiments	Intermediate	Late	Intermediate	NMD rescued	Dark cryptic	non-NMD rescued
CTC1	chr17:8234655-8235053	Motor Cortex	0.509342254765812	0.0224719101123596	0.0404494382022472	0	2	0	0.45	89	445	TRUE	-	CHX -SHY5Y				Dark cryptic
ZNF675	chr19:23660366-23662114	Motor Cortex	0.509115010730968	0.0224719101123596	0.0404494382022472	0	3	0	0.67	89	445		-	CHX -SHY5Y				NMD rescued
ZNF790	chr19:36825692-36849976	Motor Cortex	0.508723646004292	0.0224719101123596	0.0404494382022472	1	5	1.12	1.12	89	445		-	Brown-SHSY5Y
PLCL2	chr3:17081424-17089733	Motor Cortex	0.508685771998485	0.0224719101123596	0.0404494382022472	1	1	1.12	0.22	89	445		+	CHX -SHY5Y				NMD rescued
ITGA3	chr17:50070930-50071986	Motor Cortex	0.508054538568363	0.0224719101123596	0.0382022471910112	0	1	0	0.22	89	445		+	Brown-SHSY5Y, Brown-SHSY5Y
SLC41A1	chr1:205791718-205795344	Motor Cortex	0.507991415225351	0.0224719101123596	0.0382022471910112	0	1	0	0.22	89	445		-	Brown-SHSY5Y, CHX -SHY5Y				NMD rescued
CCDC188	chr22:20149640-20149955	Motor Cortex	0.507978790556748	0.0224719101123596	0.0382022471910112	0	5	0	1.12	89	445		-	curve_experiments	Early		Early
PPP1R3F	chrX:49299435-49301331	Motor Cortex	0.507865168539326	0.0224719101123596	0.0382022471910112	1	2	1.12	0.45	89	445		+	Brown-SHSY5Y
WDFY2	chr13:51752986-51753671	Motor Cortex	0.506627951016286	0.0224719101123596	0.0359550561797753	0	0	0	0	89	445		+	Brown-SHSY5Y, Brown-SHSY5Y, Brown-SKNBE2
SLC38A7	chr16:58670167-58672096	Motor Cortex	0.506867819719732	0.0224719101123596	0.0359550561797753	0	5	0	1.12	89	445		-	Brown-SHSY5Y
KIAA0753	chr17:6579864-6580932	Motor Cortex	0.506842570382527	0.0224719101123596	0.0359550561797753	0	0	0	0	89	445		-	Ferguson-HeLA, Brown-i3Cortical, Humphrey-i3Cortical, Seddighi-i3Cortical, Vargas-i3LMN, UPF1 - i3Cortical, CHX -SHY5Y, curve_experiments	Intermediate	Late	Intermediate	non-NMD rescued	NMD rescued
RRP1	chr21:43791432-43791523	Motor Cortex	0.50690569372554	0.0224719101123596	0.0359550561797753	0	2	0	0.45	89	445	TRUE	+	SMG1i -SHY5Y						Dark cryptic
PRR16	chr5:120672228-120685954	Motor Cortex	0.506918318394142	0.0224719101123596	0.0359550561797753	0	4	0	0.9	89	445		+	Vargas-i3LMN, CHX -SHY5Y, curve_experiments	Intermediate	Late	Intermediate	non-NMD rescued
TUB	chr11:8100997-8103495	Motor Cortex	0.505819972225729	0.0224719101123596	0.0337078651685393	0	4	0	0.9	89	445		+	CHX -SHY5Y				NMD rescued
BMF	chr15:40108357-40108773	Motor Cortex	0.505946218911754	0.0224719101123596	0.0337078651685393	0	3	0	0.67	89	445		-	Humphrey-i3Cortical
ALS2	chr2:201780083-201780877	Motor Cortex	0.505415982830451	0.0224719101123596	0.0337078651685393	1	2	1.12	0.45	89	445		-	Brown-SHSY5Y
CDHR2	chr5:176592418-176592479	Motor Cortex	0.505870470900139	0.0224719101123596	0.0337078651685393	1	1	1.12	0.22	89	445		+	Brown-SKNBE2, Brown-SKNBE2, UPF1 - i3Cortical					Dark cryptic
ATXN1	chr6:16585907-16589476	Motor Cortex	0.50556747885368	0.0224719101123596	0.0337078651685393	0	3	0	0.67	89	445		-	Seddighi-i3Cortical
ZNF704	chr8:80798827-80821374	Motor Cortex	0.50556747885368	0.0224719101123596	0.0337078651685393	1	4	1.12	0.9	89	445	TRUE	-	CHX -SHY5Y				Dark cryptic
NDUFAF6	chr8:94987776-94988358	Motor Cortex	0.505491730842065	0.0224719101123596	0.0337078651685393	0	3	0	0.67	89	445		+	Brown-SKNBE2
C11orf95	chr11:63764598-63765807	Motor Cortex	0.504683752051509	0.0224719101123596	0.0314606741573034	0	1	0	0.22	89	445		-	Brown-SKNBE2
MAPKAPK5	chr12:111893585-111894654	Motor Cortex	0.504532256028279	0.0224719101123596	0.0314606741573034	1	2	1.12	0.45	89	445		+	UPF1 - i3Cortical					non-NMD rescued
ESRRB	chr14:76407596-76439341	Motor Cortex	0.504759500063123	0.0224719101123596	0.0314606741573034	0	2	0	0.45	89	445		+	Humphrey-i3Cortical
TUG1	chr22:30969386-30971251	Motor Cortex	0.504418634010857	0.0224719101123596	0.0314606741573034	0	2	0	0.45	89	445		+	Ferguson-HeLA
RNF13	chr3:149901676-149902072	Motor Cortex	0.504368135336447	0.0224719101123596	0.0314606741573034	2	2	2.25	0.45	89	445		+	Melamed-SHSY5Y
RP11-566K11.2	chr16:89920208-89932571	Motor Cortex	0.503623279888903	0.0224719101123596	0.0292134831460674	0	2	0	0.45	89	445		+	Seddighi-i3Cortical
RNPEPL1	chr2:240573261-240574515	Motor Cortex	0.503446534528469	0.0224719101123596	0.0292134831460674	0	2	0	0.45	89	445		+	Brown-SHSY5Y, Brown-SHSY5Y, Brown-SKNBE2, Brown-SKNBE2
SH3PXD2B	chr5:172333769-172346136	Motor Cortex	0.503345537179649	0.0224719101123596	0.0292134831460674	1	1	1.12	0.22	89	445		-	Brown-SHSY5Y
DPY19L1P1	chr7:32716809-32723513	Motor Cortex	0.503370786516854	0.0224719101123596	0.0292134831460674	0	1	0	0.22	89	445		-	Brown-SHSY5Y
SCN9A	chr2:166240983-166242502	Motor Cortex	0.502449185708875	0.0224719101123596	0.0269662921348315	0	1	0	0.22	89	445		-	Brown-SKNBE2
ANKRD7	chr7:118236147-118239909	Motor Cortex	0.502146193662416	0.0224719101123596	0.0269662921348315	0	1	0	0.22	89	445		+	Humphrey-i3Cortical, Humphrey-i3Cortical
NCAPG2	chr7:158687442-158688893	Motor Cortex	0.50242393637167	0.0224719101123596	0.0269662921348315	0	1	0	0.22	89	445	TRUE	-	CHX -SHY5Y				Dark cryptic
UBASH3B	chr11:122744189-122776219	Motor Cortex	0.501085721499811	0.0224719101123596	0.0247191011235955	0	0	0	0	89	445		+	Brown-i3Cortical, Humphrey-i3Cortical, Seddighi-i3Cortical, Vargas-i3LMN, UPF1 - i3Cortical					non-NMD rescued
DENND2B	chr11:8698974-8707085	Motor Cortex	0.501174094180028	0.0224719101123596	0.0247191011235955	0	0	0	0	89	445		-	Brown-SHSY5Y, Brown-SHSY5Y
ZDHHC1	chr16:67401068-67416171	Motor Cortex	0.500946850145184	0.0224719101123596	0.0247191011235955	0	0	0	0	89	445		-	Seddighi-i3Cortical, Seddighi-i3Cortical, CHX -SHY5Y				non-NMD rescued
UNC13A	chr19:17653320-17655274	Motor Cortex	0.501275091528847	0.0224719101123596	0.0247191011235955	0	1	0	0.22	89	445		-	CHX -SHY5Y, curve_experiments	Intermediate	Early	Intermediate	non-NMD rescued
AC084219.2	chr19:44060841-44061845	Motor Cortex	0.501060472162606	0.0224719101123596	0.0247191011235955	1	2	1.12	0.45	89	445		+	CHX -SHY5Y				NMD rescued
PHF19	chr9:120876002-120877091	Motor Cortex	0.501275091528847	0.0224719101123596	0.0247191011235955	0	1	0	0.22	89	445	TRUE	-	SMG1i -SHY5Y						Dark cryptic
NUDT13	chr10:73114448-73119451	Motor Cortex	0.499936876656988	0.0224719101123596	0.0224719101123596	0	1	0	0.22	89	445		+	Brown-SHSY5Y
GLT8D2	chr12:103998098-103999397	Motor Cortex	0.500075748011615	0.0224719101123596	0.0224719101123596	0	2	0	0.45	89	445		-	Seddighi-i3Cortical, UPF1 - i3Cortical					NMD rescued
DENR	chr12:122762929-122763258	Motor Cortex	0.499772755965156	0.0224719101123596	0.0224719101123596	1	0	1.12	0	89	445	TRUE	+	SMG1i -SHY5Y						Dark cryptic
FAM13B	chr5:138018514-138019881	Motor Cortex	0.5	0.0224719101123596	0.0224719101123596	0	1	0	0.22	89	445		-	Brown-SHSY5Y
BRD9	chr5:881182-883355	Motor Cortex	0.500176745360434	0.0224719101123596	0.0224719101123596	0	2	0	0.45	89	445		-	Ferguson-HeLA
HULC	chr6:8780007-8784191	Motor Cortex	0.499987375331398	0.0224719101123596	0.0224719101123596	0	0	0	0	89	445		+	Humphrey-i3Cortical, Seddighi-i3Cortical
TRRAP	chr7:99012646-99013597	Motor Cortex	0.500201994697639	0.0224719101123596	0.0224719101123596	0	3	0	0.67	89	445	TRUE	+	CHX -SHY5Y				Dark cryptic
ALKBH8	chr11:107523213-107525441	Motor Cortex	0.498800656482767	0.0224719101123596	0.0202247191011236	1	1	1.12	0.22	89	445		-	Brown-SHSY5Y
TAGLN	chr11:117199912-117201761	Motor Cortex	0.498926903168792	0.0224719101123596	0.0202247191011236	0	0	0	0	89	445		+	Brown-SHSY5Y
USP3	chr15:63588423-63588533	Motor Cortex	0.499078399192021	0.0224719101123596	0.0202247191011236	0	1	0	0.22	89	445		+	Ferguson-HeLA, Brown-SKNBE2, CHX -SHY5Y				Dark cryptic
BANP	chr16:88065332-88071821	Motor Cortex	0.498977401843202	0.0224719101123596	0.0202247191011236	0	1	0	0.22	89	445	TRUE	+	CHX -SHY5Y				Dark cryptic
RDM1	chr17:35922675-35924604	Motor Cortex	0.498750157808358	0.0224719101123596	0.0202247191011236	2	7	2.25	1.57	89	445		-	curve_experiments	Intermediate		Intermediate
FOXK2	chr17:82586347-82587063	Motor Cortex	0.499053149854816	0.0224719101123596	0.0202247191011236	0	8	0	1.8	89	445		+	Brown-SKNBE2
EPG5	chr18:45901167-45903940	Motor Cortex	0.499053149854816	0.0224719101123596	0.0202247191011236	0	4	0	0.9	89	445		-	curve_experiments	Intermediate		Intermediate
GNB1L	chr22:19821375-19823987	Motor Cortex	0.498952152505997	0.0224719101123596	0.0202247191011236	0	0	0	0	89	445		-	Seddighi-i3Cortical, Vargas-i3LMN, UPF1 - i3Cortical, CHX -SHY5Y, curve_experiments	Intermediate		Intermediate	NMD rescued	non-NMD rescued
USP2	chr11:119356717-119359006	Motor Cortex	0.497904305011993	0.0224719101123596	0.0179775280898876	0	0	0	0	89	445		-	Brown-SHSY5Y, Brown-SHSY5Y
MAP4K2	chr11:64800826-64801710	Motor Cortex	0.497702310314354	0.0224719101123596	0.0179775280898876	0	0	0	0	89	445		-	Brown-SHSY5Y
DLGAP1	chr18:4148123-4151180	Motor Cortex	0.497651811639944	0.0224719101123596	0.0179775280898876	1	2	1.12	0.45	89	445		-	Humphrey-i3Cortical, Vargas-i3LMN, UPF1 - i3Cortical					non-NMD rescued
GORAB	chr1:170540665-170542491	Motor Cortex	0.497702310314354	0.0224719101123596	0.0179775280898876	1	1	1.12	0.22	89	445		+	CHX -SHY5Y				NMD rescued
ECE1	chr1:21258839-21260109	Motor Cortex	0.497790682994571	0.0224719101123596	0.0179775280898876	0	3	0	0.67	89	445		-	SMG1i -SHY5Y						Dark cryptic
RALGAPA2	chr20:20491538-20495117	Motor Cortex	0.49762656230274	0.0224719101123596	0.0179775280898876	0	0	0	0	89	445		-	Seddighi-i3Cortical
MICALL2	chr7:1444874-1446713	Motor Cortex	0.497904305011994	0.0224719101123596	0.0179775280898876	1	0	1.12	0	89	445	TRUE	-	CHX -SHY5Y				Dark cryptic
DCHS1	chr11:6641733-6645488	Motor Cortex	0.496528216134326	0.0224719101123596	0.0157303370786517	1	1	1.12	0.22	89	445	TRUE	-	CHX -SHY5Y				Dark cryptic
LOXL1-AS1	chr15:73920038-73926240	Motor Cortex	0.496780709506376	0.0224719101123596	0.0157303370786517	0	2	0	0.45	89	445		-	Seddighi-i3Cortical
SMYD4	chr17:1823204-1827861	Motor Cortex	0.496528216134326	0.0224719101123596	0.0157303370786517	1	0	1.12	0	89	445		-	Brown-SHSY5Y
UNC13A	chr19:17652677-17652953	Motor Cortex	0.496704961494761	0.0224719101123596	0.0157303370786517	0	1	0	0.22	89	445		-	CHX -SHY5Y, curve_experiments	Intermediate	Early	Intermediate	non-NMD rescued
PHACTR3	chr20:59737459-59743107	Motor Cortex	0.496742835500568	0.0224719101123596	0.0157303370786517	0	0	0	0	89	445		+	UPF1 - i3Cortical					NMD rescued
RFTN1	chr3:16466585-16471961	Motor Cortex	0.496717586163363	0.0224719101123596	0.0157303370786517	0	2	0	0.45	89	445		-	Brown-SHSY5Y
ZNF621	chr3:40532563-40537045	Motor Cortex	0.496603964145941	0.0224719101123596	0.0157303370786517	0	0	0	0	89	445	TRUE	+	CHX -SHY5Y				Dark cryptic
TRIM41	chr5:181232889-181232966	Motor Cortex	0.49680595884358	0.0224719101123596	0.0157303370786517	1	0	1.12	0	89	445		+	CHX -SHY5Y				non-NMD rescued
TTC37	chr5:95530229-95540690	Motor Cortex	0.496553465471531	0.0224719101123596	0.0157303370786517	1	2	1.12	0.45	89	445		-	CHX -SHY5Y				NMD rescued
PDE10A	chr6:165909080-165987529	Motor Cortex	0.496667087488954	0.0224719101123596	0.0157303370786517	0	1	0	0.22	89	445	TRUE	-	CHX -SHY5Y				Dark cryptic
RP11-295P9.3	chr10:13632825-13637997	Motor Cortex	0.495480368640323	0.0224719101123596	0.0134831460674157	1	3	1.12	0.67	89	445		+	Brown-SHSY5Y
MAPKAPK5	chr12:111893022-111893477	Motor Cortex	0.495442494634516	0.0224719101123596	0.0134831460674157	0	0	0	0	89	445		+	Seddighi-i3Cortical
PROX1	chr1:214011715-214012817	Motor Cortex	0.495455119303118	0.0224719101123596	0.0134831460674157	0	2	0	0.45	89	445		+	CHX -SHY5Y				NMD rescued
ALK	chr2:29227074-29228958	Motor Cortex	0.495631864663553	0.0224719101123596	0.0134831460674157	0	2	0	0.45	89	445		-	SMG1i -SHY5Y						Dark cryptic
PRPF4B	chr6:4061147-4062213	Motor Cortex	0.495404620628708	0.0224719101123596	0.0134831460674157	1	1	1.12	0.22	89	445		+	CHX -SHY5Y				NMD rescued
CTTNBP2	chr7:117863026-117873335	Motor Cortex	0.495530867314733	0.0224719101123596	0.0134831460674157	0	1	0	0.22	89	445	TRUE	-	UPF1 - i3Cortical					Dark cryptic
BAZ1B	chr7:73511496-73517233	Motor Cortex	0.495379371291504	0.0224719101123596	0.0134831460674157	1	0	1.12	0	89	445		-	Brown-SHSY5Y
RBPMS	chr8:30549585-30558887	Motor Cortex	0.495657114000757	0.0224719101123596	0.0134831460674157	0	1	0	0.22	89	445		+	Klim-MotorNeuron
NKAIN3	chr8:62747129-62750340	Motor Cortex	0.495556116651938	0.0224719101123596	0.0134831460674157	1	3	1.12	0.67	89	445		+	Brown-i3Cortical
ARNTL	chr11:13310059-13346354	Motor Cortex	0.4943315237975	0.0224719101123596	0.0112359550561798	1	0	1.12	0	89	445	TRUE	+	SMG1i -SHY5Y						Dark cryptic
IGSF9B	chr11:133912386-133916486	Motor Cortex	0.494508269157935	0.0224719101123596	0.0112359550561798	0	1	0	0.22	89	445		-	SMG1i -SHY5Y						Dark cryptic
RP11-656D10.3	chr1:40498295-40508589	Motor Cortex	0.4943315237975	0.0224719101123596	0.0112359550561798	2	2	2.25	0.45	89	445		-	Brown-SHSY5Y
RPRD1B	chr20:38037534-38040435	Motor Cortex	0.494407271809115	0.0224719101123596	0.0112359550561798	0	2	0	0.45	89	445	TRUE	+	CHX -SHY5Y				Dark cryptic
CDH4	chr20:61935185-61936949	Motor Cortex	0.494356773134705	0.0224719101123596	0.0112359550561798	0	0	0	0	89	445		+	Vargas-i3LMN
SMARCAL1	chr2:216451064-216453947	Motor Cortex	0.494356773134705	0.0224719101123596	0.0112359550561798	0	1	0	0.22	89	445		+	CHX -SHY5Y				NMD rescued
ZFHX4-AS1	chr8:76625850-76683052	Motor Cortex	0.494407271809115	0.0224719101123596	0.0112359550561798	0	0	0	0	89	445		-	Humphrey-i3Cortical
NUBP2	chr16:1784066-1785727	Motor Cortex	0.493258426966292	0.0224719101123596	0.00898876404494382	0	1	0	0.22	89	445	TRUE	+	CHX -SHY5Y				Dark cryptic
ZFHX3	chr16:72889962-72922624	Motor Cortex	0.493258426966292	0.0224719101123596	0.00898876404494382	0	0	0	0	89	445	TRUE	-	CHX -SHY5Y				Dark cryptic
MYO18A	chr17:29124688-29130372	Motor Cortex	0.493334174977907	0.0224719101123596	0.00898876404494382	0	1	0	0.22	89	445		-	Humphrey-i3Cortical, Vargas-i3LMN, UPF1 - i3Cortical					non-NMD rescued
LINC01649	chr1:115911407-115924071	Motor Cortex	0.493258426966292	0.0224719101123596	0.00898876404494382	0	0	0	0	89	445		+	Brown-i3Cortical
ZNF512B	chr20:63964716-63964864	Motor Cortex	0.493283676303497	0.0224719101123596	0.00898876404494382	0	0	0	0	89	445		-	Ferguson-HeLA
CYB561D2	chr3:50366625-50367394	Motor Cortex	0.493308925640702	0.0224719101123596	0.00898876404494382	0	0	0	0	89	445		+	Brown-SHSY5Y
FGFR4	chr5:177089940-177090390	Motor Cortex	0.49324580229769	0.0224719101123596	0.00898876404494382	0	1	0	0.22	89	445		+	Ferguson-HeLA, curve_experiments	Early		Early
RBM20	chr10:110812947-110816641	Motor Cortex	0.492109582123469	0.0224719101123596	0.00674157303370787	0	1	0	0.22	89	445		+	CHX -SHY5Y				NMD rescued
USP3	chr15:63556922-63558106	Motor Cortex	0.492109582123469	0.0224719101123596	0.00674157303370787	0	0	0	0	89	445		+	SMG1i -SHY5Y						Dark cryptic
TP73	chr1:3729448-3730927	Motor Cortex	0.492197954803686	0.0224719101123596	0.00674157303370787	0	1	0	0.22	89	445		+	Brown-SHSY5Y, Brown-SHSY5Y
ADARB1	chr21:45181972-45182585	Motor Cortex	0.492084332786264	0.0224719101123596	0.00674157303370787	0	0	0	0	89	445		+	Brown-SKNBE2
SMPD4	chr2:130173354-130174914	Motor Cortex	0.492210579472289	0.0224719101123596	0.00674157303370787	0	0	0	0	89	445		-	Appocher-SKNBE2
MDC1-AS1	chr6:30704374-30704498	Motor Cortex	0.492160080797879	0.0224719101123596	0.00674157303370787	0	0	0	0	89	445		+	SMG1i -SHY5Y						Dark cryptic
ZNF117	chr7:64977568-64978073	Motor Cortex	0.492096957454867	0.0224719101123596	0.00674157303370787	0	0	0	0	89	445		-	Melamed-SHSY5Y
ATP2A1	chr16:28894243-28894822	Motor Cortex	0.490985986617851	0.0224719101123596	0.00449438202247191	1	0	1.12	0	89	445		+	Vargas-i3LMN
KALRN	chr3:124661928-124664145	Motor Cortex	0.491011235955056	0.0224719101123596	0.00449438202247191	0	0	0	0	89	445		+	Brown-i3Cortical, Seddighi-i3Cortical
LTBP2	chr14:74507310-74508604	Motor Cortex	0.489912889786643	0.0224719101123596	0.00224719101123596	0	0	0	0	89	445		-	Brown-SHSY5Y, Brown-SHSY5Y
ZNF512B	chr20:63962781-63963342	Motor Cortex	0.489912889786643	0.0224719101123596	0.00224719101123596	0	0	0	0	89	445	TRUE	-	CHX -SHY5Y				Dark cryptic
LINC01948	chr5:56456453-56457671	Motor Cortex	0.489862391112233	0.0224719101123596	0.00224719101123596	1	0	1.12	0	89	445		-	Brown-SHSY5Y
RAP1GAP	chr1:21598820-21599494	FTD frontal/temporal	0.861428571428572	0.0230769230769231	0.6	10	46	7.69	65.71	130	70		-	Ferguson-HeLA, Brown-i3Cortical, Humphrey-i3Cortical, Seddighi-i3Cortical, Vargas-i3LMN, UPF1 - i3Cortical, CHX -SHY5Y, SMG1i -SHY5Y, curve_experiments	Early		Early	non-NMD rescued	non-NMD rescued	NMD rescued
ARHGAP32	chr11:128992046-128998319	FTD frontal/temporal	0.841428571428571	0.0230769230769231	0.542857142857143	14	45	10.77	64.29	130	70		-	Brown-i3Cortical, Humphrey-i3Cortical, Klim-MotorNeuron, Melamed-SHSY5Y, Seddighi-i3Cortical, Vargas-i3LMN, UPF1 - i3Cortical, CHX -SHY5Y, SMG1i -SHY5Y, curve_experiments	Early	Early	Early	non-NMD rescued	non-NMD rescued	non-NMD rescued
PRUNE2	chr9:76638288-76641790	FTD frontal/temporal	0.673406593406594	0.0230769230769231	0.371428571428571	1	14	0.77	20	130	70		-	Brown-SKNBE2, Seddighi-i3Cortical, curve_experiments	Early	Early
CEP290	chr12:88086789-88087780	FTD frontal/temporal	0.574725274725275	0.0230769230769231	0.171428571428571	1	6	0.77	8.57	130	70		-	Brown-SKNBE2, Humphrey-i3Cortical, Klim-MotorNeuron, Seddighi-i3Cortical, UPF1 - i3Cortical, curve_experiments	Late	Late			NMD rescued
PKD1P3	chr16:14919428-14920272	FTD frontal/temporal	0.567197802197802	0.0230769230769231	0.157142857142857	1	2	0.77	2.86	130	70		+	Brown-SKNBE2
UNC13A	chr19:17642591-17642845	FTD frontal/temporal	0.560769230769231	0.0230769230769231	0.142857142857143	2	3	1.54	4.29	130	70		-	Humphrey-i3Cortical, Vargas-i3LMN, CHX -SHY5Y, SMG1i -SHY5Y				NMD rescued		Dark cryptic
PTPN13	chr4:86672543-86674457	FTD frontal/temporal	0.546373626373626	0.0230769230769231	0.114285714285714	0	3	0	4.29	130	70		+	Humphrey-i3Cortical, Seddighi-i3Cortical, Vargas-i3LMN, UPF1 - i3Cortical, CHX -SHY5Y				non-NMD rescued	non-NMD rescued
EPB41L4A	chr5:112266330-112267210	FTD frontal/temporal	0.545934065934066	0.0230769230769231	0.114285714285714	0	2	0	2.86	130	70		-	Brown-i3Cortical, Humphrey-i3Cortical, Seddighi-i3Cortical, Vargas-i3LMN, UPF1 - i3Cortical, CHX -SHY5Y, curve_experiments	Early		Early	non-NMD rescued	non-NMD rescued
TSSC2	chr11:3403652-3404833	FTD frontal/temporal	0.531978021978022	0.0230769230769231	0.0857142857142857	0	2	0	2.86	130	70		+	CHX -SHY5Y				non-NMD rescued
GLT8D2	chr12:103998098-103999397	FTD frontal/temporal	0.531538461538462	0.0230769230769231	0.0857142857142857	2	1	1.54	1.43	130	70		-	Seddighi-i3Cortical, UPF1 - i3Cortical					NMD rescued
POU2F2	chr19:42122576-42130343	FTD frontal/temporal	0.530879120879121	0.0230769230769231	0.0857142857142857	1	0	0.77	0	130	70		-	Brown-i3Cortical, Humphrey-i3Cortical, Seddighi-i3Cortical, UPF1 - i3Cortical					NMD rescued
KIRREL1	chr1:158076262-158084422	FTD frontal/temporal	0.532197802197802	0.0230769230769231	0.0857142857142857	0	2	0	2.86	130	70		+	UPF1 - i3Cortical					NMD rescued
PTPRT	chr20:42099289-42102124	FTD frontal/temporal	0.532197802197802	0.0230769230769231	0.0857142857142857	0	3	0	4.29	130	70		-	Brown-i3Cortical, Seddighi-i3Cortical
CDK19	chr6:110622912-110623363	FTD frontal/temporal	0.531868131868132	0.0230769230769231	0.0857142857142857	0	0	0	0	130	70	TRUE	-	CHX -SHY5Y				Dark cryptic
PGS1	chr17:78379239-78382664	FTD frontal/temporal	0.523901098901099	0.0230769230769231	0.0714285714285714	2	1	1.54	1.43	130	70	TRUE	+	SMG1i -SHY5Y						Dark cryptic
TRIM41	chr5:181232889-181232966	FTD frontal/temporal	0.524120879120879	0.0230769230769231	0.0714285714285714	1	1	0.77	1.43	130	70		+	CHX -SHY5Y				non-NMD rescued
MDC1	chr6:30705277-30705524	FTD frontal/temporal	0.523901098901099	0.0230769230769231	0.0714285714285714	0	0	0	0	130	70		-	Melamed-SHSY5Y
RBPMS	chr8:30549585-30558887	FTD frontal/temporal	0.52478021978022	0.0230769230769231	0.0714285714285714	0	1	0	1.43	130	70		+	Klim-MotorNeuron
IGSF9B	chr11:133912386-133916486	FTD frontal/temporal	0.517692307692308	0.0230769230769231	0.0571428571428571	0	0	0	0	130	70		-	SMG1i -SHY5Y						Dark cryptic
CHFR	chr12:132822311-132824784	FTD frontal/temporal	0.517362637362637	0.0230769230769231	0.0571428571428571	0	1	0	1.43	130	70		-	Brown-SKNBE2
RCAN3	chr1:24503150-24531218	FTD frontal/temporal	0.517142857142857	0.0230769230769231	0.0571428571428571	1	1	0.77	1.43	130	70		+	Brown-SHSY5Y
FAM114A2	chr5:154037455-154038293	FTD frontal/temporal	0.517142857142857	0.0230769230769231	0.0571428571428571	2	0	1.54	0	130	70		-	Brown-SHSY5Y, Brown-SKNBE2, Seddighi-i3Cortical, UPF1 - i3Cortical, CHX -SHY5Y, curve_experiments	Early	Early		non-NMD rescued	non-NMD rescued
CNPY4	chr7:100120313-100121161	FTD frontal/temporal	0.516813186813187	0.0230769230769231	0.0571428571428571	0	0	0	0	130	70	TRUE	+	SMG1i -SHY5Y						Dark cryptic
RBM28	chr7:128339791-128341290	FTD frontal/temporal	0.517362637362637	0.0230769230769231	0.0571428571428571	0	0	0	0	130	70		-	CHX -SHY5Y				NMD rescued
MICALL2	chr7:1444874-1446713	FTD frontal/temporal	0.517362637362637	0.0230769230769231	0.0571428571428571	0	3	0	4.29	130	70	TRUE	-	CHX -SHY5Y				Dark cryptic
DDHD2	chr8:38260147-38270820	FTD frontal/temporal	0.517582417582418	0.0230769230769231	0.0571428571428571	0	0	0	0	130	70	TRUE	+	CHX -SHY5Y				Dark cryptic
STAG2	chrX:123962246-124021367	FTD frontal/temporal	0.516813186813187	0.0230769230769231	0.0571428571428571	0	0	0	0	130	70		+	Brown-SKNBE2
RP11-295P9.3	chr10:13632825-13637997	FTD frontal/temporal	0.509835164835165	0.0230769230769231	0.0428571428571429	2	1	1.54	1.43	130	70		+	Brown-SHSY5Y
MEIS2	chr15:37095614-37097934	FTD frontal/temporal	0.510164835164835	0.0230769230769231	0.0428571428571429	0	1	0	1.43	130	70		-	Melamed-SHSY5Y, CHX -SHY5Y				NMD rescued
NPIPB13	chr16:30223456-30224226	FTD frontal/temporal	0.509615384615385	0.0230769230769231	0.0428571428571429	0	0	0	0	130	70		-	Brown-SKNBE2
RP11-566K11.2	chr16:89920737-89932571	FTD frontal/temporal	0.510384615384615	0.0230769230769231	0.0428571428571429	0	0	0	0	130	70		+	Seddighi-i3Cortical, Seddighi-i3Cortical
PTGES3L-AARSD1	chr17:42964237-42969156	FTD frontal/temporal	0.509945054945055	0.0230769230769231	0.0428571428571429	0	0	0	0	130	70	TRUE	-	CHX -SHY5Y				Dark cryptic
SLC26A11	chr17:80223337-80224082	FTD frontal/temporal	0.510164835164835	0.0230769230769231	0.0428571428571429	0	0	0	0	130	70		+	Brown-i3Cortical, Seddighi-i3Cortical, Vargas-i3LMN, UPF1 - i3Cortical					non-NMD rescued
PCBP3	chr21:45932490-45932587	FTD frontal/temporal	0.509395604395604	0.0230769230769231	0.0428571428571429	0	0	0	0	130	70	TRUE	+	CHX -SHY5Y				Dark cryptic
RAPH1	chr2:203441413-203441823	FTD frontal/temporal	0.510054945054945	0.0230769230769231	0.0428571428571429	0	0	0	0	130	70	TRUE	-	CHX -SHY5Y				Dark cryptic
RNPEPL1	chr2:240573261-240574515	FTD frontal/temporal	0.509835164835165	0.0230769230769231	0.0428571428571429	0	1	0	1.43	130	70		+	Brown-SHSY5Y, Brown-SHSY5Y, Brown-SKNBE2, Brown-SKNBE2
HEMK1	chr3:50570801-50570931	FTD frontal/temporal	0.51032967032967	0.0230769230769231	0.0428571428571429	0	0	0	0	130	70		+	Brown-SHSY5Y
LINC01184	chr5:127992633-128061144	FTD frontal/temporal	0.509835164835165	0.0230769230769231	0.0428571428571429	1	0	0.77	0	130	70		-	CHX -SHY5Y	Late		Late	NMD rescued
KCNIP1	chr5:170669660-170718758	FTD frontal/temporal	0.51010989010989	0.0230769230769231	0.0428571428571429	1	2	0.77	2.86	130	70		+	Brown-i3Cortical, Humphrey-i3Cortical, Seddighi-i3Cortical
NAT1	chr8:18216994-18219411	FTD frontal/temporal	0.50989010989011	0.0230769230769231	0.0428571428571429	1	0	0.77	0	130	70		+	Brown-SHSY5Y
INVS	chr9:100099416-100101301	FTD frontal/temporal	0.509725274725275	0.0230769230769231	0.0428571428571429	1	2	0.77	2.86	130	70		+	Brown-i3Cortical
UPF2	chr10:11921307-11926922	FTD frontal/temporal	0.502857142857143	0.0230769230769231	0.0285714285714286	0	0	0	0	130	70		-	Ferguson-HeLA, Appocher-SKNBE2, Brown-SHSY5Y, Brown-SKNBE2, Melamed-SHSY5Y, curve_experiments	Early	Early
DGKH	chr13:42048965-42065462	FTD frontal/temporal	0.502747252747253	0.0230769230769231	0.0285714285714286	0	0	0	0	130	70	TRUE	+	CHX -SHY5Y				Dark cryptic
WDFY2	chr13:51751415-51753671	FTD frontal/temporal	0.502912087912088	0.0230769230769231	0.0285714285714286	1	0	0.77	0	130	70		+	Seddighi-i3Cortical, Vargas-i3LMN
ABHD4	chr14:22603762-22606422	FTD frontal/temporal	0.502967032967033	0.0230769230769231	0.0285714285714286	1	2	0.77	2.86	130	70		+	Brown-SHSY5Y, Brown-SHSY5Y
TAOK1	chr17:29534928-29542561	FTD frontal/temporal	0.502857142857143	0.0230769230769231	0.0285714285714286	1	0	0.77	0	130	70		+	Humphrey-i3Cortical, Vargas-i3LMN, UPF1 - i3Cortical, CHX -SHY5Y				non-NMD rescued	NMD rescued
FOXK2	chr17:82586347-82587063	FTD frontal/temporal	0.502967032967033	0.0230769230769231	0.0285714285714286	2	2	1.54	2.86	130	70		+	Brown-SKNBE2
AGRN	chr1:1044987-1045161	FTD frontal/temporal	0.502747252747253	0.0230769230769231	0.0285714285714286	0	0	0	0	130	70		+	Ferguson-HeLA, Humphrey-i3Cortical, CHX -SHY5Y, SMG1i -SHY5Y, curve_experiments	Early		Early	non-NMD rescued		NMD rescued
DDR2	chr1:162770512-162771855	FTD frontal/temporal	0.502747252747253	0.0230769230769231	0.0285714285714286	1	0	0.77	0	130	70		+	CHX -SHY5Y				NMD rescued
ATP5IF1	chr1:28240629-28246576	FTD frontal/temporal	0.502417582417582	0.0230769230769231	0.0285714285714286	0	0	0	0	130	70		+	Brown-SKNBE2
CDH4	chr20:61935185-61936949	FTD frontal/temporal	0.502967032967033	0.0230769230769231	0.0285714285714286	0	0	0	0	130	70		+	Vargas-i3LMN
ATAD2B	chr2:23864924-23865921	FTD frontal/temporal	0.502857142857143	0.0230769230769231	0.0285714285714286	0	0	0	0	130	70		-	CHX -SHY5Y				NMD rescued
ATP6V1E2	chr2:46519643-46535813	FTD frontal/temporal	0.502967032967033	0.0230769230769231	0.0285714285714286	0	1	0	1.43	130	70		-	Brown-SHSY5Y
TTC7A	chr2:46998879-47005922	FTD frontal/temporal	0.502747252747253	0.0230769230769231	0.0285714285714286	0	0	0	0	130	70	TRUE	+	CHX -SHY5Y				Dark cryptic
PRR16	chr5:120672228-120685954	FTD frontal/temporal	0.503076923076923	0.0230769230769231	0.0285714285714286	0	1	0	1.43	130	70		+	Vargas-i3LMN, CHX -SHY5Y, curve_experiments	Intermediate	Late	Intermediate	non-NMD rescued
ZNHIT1	chr7:101218217-101221633	FTD frontal/temporal	0.502637362637363	0.0230769230769231	0.0285714285714286	1	0	0.77	0	130	70		+	Brown-SHSY5Y
ANKRD7	chr7:118236147-118239909	FTD frontal/temporal	0.502857142857143	0.0230769230769231	0.0285714285714286	1	1	0.77	1.43	130	70		+	Humphrey-i3Cortical, Humphrey-i3Cortical
NKAIN3	chr8:62747129-62750340	FTD frontal/temporal	0.502857142857143	0.0230769230769231	0.0285714285714286	2	1	1.54	1.43	130	70		+	Brown-i3Cortical
ARHGAP6	chrX:11254707-11265686	FTD frontal/temporal	0.502637362637363	0.0230769230769231	0.0285714285714286	3	1	2.31	1.43	130	70		-	Brown-SKNBE2
KDM2B	chr12:121554230-121574547	FTD frontal/temporal	0.495659340659341	0.0230769230769231	0.0142857142857143	0	0	0	0	130	70		-	UPF1 - i3Cortical					NMD rescued
ABCC4	chr13:95105103-95115922	FTD frontal/temporal	0.49543956043956	0.0230769230769231	0.0142857142857143	2	0	1.54	0	130	70	TRUE	-	CHX -SHY5Y				Dark cryptic
MBNL2	chr13:97334440-97338647	FTD frontal/temporal	0.495769230769231	0.0230769230769231	0.0142857142857143	0	1	0	1.43	130	70		+	Brown-i3Cortical, Seddighi-i3Cortical, Vargas-i3LMN, CHX -SHY5Y				non-NMD rescued
PRC1	chr15:90981113-90981499	FTD frontal/temporal	0.495769230769231	0.0230769230769231	0.0142857142857143	0	1	0	1.43	130	70	TRUE	-	SMG1i -SHY5Y						Dark cryptic
PLEKHG2	chr19:39420852-39421283	FTD frontal/temporal	0.495549450549451	0.0230769230769231	0.0142857142857143	3	0	2.31	0	130	70		+	Brown-SHSY5Y
GEMIN7-AS1	chr19:45085640-45090069	FTD frontal/temporal	0.495659340659341	0.0230769230769231	0.0142857142857143	2	1	1.54	1.43	130	70		-	Brown-SHSY5Y
CARD8	chr19:48223868-48231660	FTD frontal/temporal	0.495549450549451	0.0230769230769231	0.0142857142857143	0	0	0	0	130	70	TRUE	-	CHX -SHY5Y				Dark cryptic
H4C14	chr1:149835098-149839021	FTD frontal/temporal	0.495769230769231	0.0230769230769231	0.0142857142857143	0	0	0	0	130	70	TRUE	+	CHX -SHY5Y				Dark cryptic
ARHGEF16	chr1:3469593-3470000	FTD frontal/temporal	0.495549450549451	0.0230769230769231	0.0142857142857143	1	0	0.77	0	130	70		+	Ferguson-HeLA, Vargas-i3LMN
METTL8	chr2:171414726-171433026	FTD frontal/temporal	0.495769230769231	0.0230769230769231	0.0142857142857143	0	0	0	0	130	70		-	Seddighi-i3Cortical
ITGA9	chr3:37739537-37741730	FTD frontal/temporal	0.495549450549451	0.0230769230769231	0.0142857142857143	0	0	0	0	130	70	TRUE	+	CHX -SHY5Y				Dark cryptic
CDHR2	chr5:176591803-176591910	FTD frontal/temporal	0.49543956043956	0.0230769230769231	0.0142857142857143	1	0	0.77	0	130	70		+	Brown-SKNBE2, Seddighi-i3Cortical, Seddighi-i3Cortical
FGFR4	chr5:177089693-177089858	FTD frontal/temporal	0.495549450549451	0.0230769230769231	0.0142857142857143	0	0	0	0	130	70		+	curve_experiments	Early		Early
ERMARD	chr6:169776673-169781330	FTD frontal/temporal	0.495659340659341	0.0230769230769231	0.0142857142857143	0	0	0	0	130	70	TRUE	+	UPF1 - i3Cortical					Dark cryptic
RP11-321N4.5	chr6:85677875-85678136	FTD frontal/temporal	0.495549450549451	0.0230769230769231	0.0142857142857143	0	0	0	0	130	70		-	Seddighi-i3Cortical
NAT16	chr7:101174811-101176929	FTD frontal/temporal	0.495549450549451	0.0230769230769231	0.0142857142857143	1	0	0.77	0	130	70		-	CHX -SHY5Y				non-NMD rescued
MAD1L1	chr7:1816228-1872409	FTD frontal/temporal	0.495549450549451	0.0230769230769231	0.0142857142857143	1	0	0.77	0	130	70		-	Seddighi-i3Cortical
DLC1	chr8:13585926-13604537	FTD frontal/temporal	0.495659340659341	0.0230769230769231	0.0142857142857143	1	0	0.77	0	130	70		-	curve_experiments	Late	Late
RAI2	chrX:17839105-17861098	FTD frontal/temporal	0.49543956043956	0.0230769230769231	0.0142857142857143	2	0	1.54	0	130	70		-	Brown-i3Cortical, Seddighi-i3Cortical
MTMR8	chrX:64383009-64395340	FTD frontal/temporal	0.495494505494506	0.0230769230769231	0.0142857142857143	1	0	0.77	0	130	70		-	Humphrey-i3Cortical
RET	chr10:43100722-43112099	FTD frontal/temporal	0.488461538461538	0.0230769230769231	0	0	0	0	0	130	70		+	Brown-SHSY5Y, Brown-SHSY5Y, Melamed-SHSY5Y
DNAJC22	chr12:49349712-49349794	FTD frontal/temporal	0.488461538461538	0.0230769230769231	0	1	0	0.77	0	130	70		+	Klim-MotorNeuron
ATP2A1	chr16:28894243-28894822	FTD frontal/temporal	0.488461538461538	0.0230769230769231	0	1	0	0.77	0	130	70		+	Vargas-i3LMN
AC009133.12	chr16:29808721-29810194	FTD frontal/temporal	0.488461538461538	0.0230769230769231	0	1	0	0.77	0	130	70		-	Ferguson-HeLA, Seddighi-i3Cortical
SLC9A5	chr16:67255184-67264352	FTD frontal/temporal	0.488461538461538	0.0230769230769231	0	0	0	0	0	130	70		+	Brown-SKNBE2, Brown-SKNBE2
MYO18A	chr17:29124688-29130372	FTD frontal/temporal	0.488461538461538	0.0230769230769231	0	0	0	0	0	130	70		-	Humphrey-i3Cortical, Vargas-i3LMN, UPF1 - i3Cortical					non-NMD rescued
WDR62	chr19:36068010-36073342	FTD frontal/temporal	0.488461538461538	0.0230769230769231	0	0	0	0	0	130	70		+	SMG1i -SHY5Y						Dark cryptic
PPP1R13L	chr19:45393840-45395436	FTD frontal/temporal	0.488461538461538	0.0230769230769231	0	0	0	0	0	130	70		-	Ferguson-HeLA
ZNF670-ZNF695	chr1:246945827-246960808	FTD frontal/temporal	0.488461538461538	0.0230769230769231	0	1	0	0.77	0	130	70		-	Melamed-SHSY5Y
TP73	chr1:3729448-3730927	FTD frontal/temporal	0.488461538461538	0.0230769230769231	0	1	0	0.77	0	130	70		+	Brown-SHSY5Y, Brown-SHSY5Y
ST6GALNAC5	chr1:76868742-76871268	FTD frontal/temporal	0.488461538461538	0.0230769230769231	0	3	0	2.31	0	130	70		+	Vargas-i3LMN
TMEM121B	chr22:17120143-17121252	FTD frontal/temporal	0.488461538461538	0.0230769230769231	0	3	0	2.31	0	130	70		-	Humphrey-i3Cortical
ATG7	chr3:11364734-11366436	FTD frontal/temporal	0.488461538461538	0.0230769230769231	0	1	0	0.77	0	130	70	TRUE	+	CHX -SHY5Y				Dark cryptic
AGPAT4	chr6:161153499-161165577	FTD frontal/temporal	0.488461538461538	0.0230769230769231	0	0	0	0	0	130	70		-	CHX -SHY5Y				NMD rescued
YKT6	chr7:44208198-44210866	FTD frontal/temporal	0.488461538461538	0.0230769230769231	0	1	0	0.77	0	130	70		+	SMG1i -SHY5Y						Dark cryptic
ZNF117	chr7:64977568-64978073	FTD frontal/temporal	0.488461538461538	0.0230769230769231	0	0	0	0	0	130	70		-	Melamed-SHSY5Y
DSCC1	chr8:119850516-119852554	FTD frontal/temporal	0.488461538461538	0.0230769230769231	0	0	0	0	0	130	70	TRUE	-	CHX -SHY5Y				Dark cryptic
NDUFAF6	chr8:94987776-94988358	FTD frontal/temporal	0.488461538461538	0.0230769230769231	0	0	0	0	0	130	70		+	Brown-SKNBE2
MVB12B	chr9:126409288-126421854	FTD frontal/temporal	0.488461538461538	0.0230769230769231	0	2	0	1.54	0	130	70		+	CHX -SHY5Y				NMD rescued
NUP188	chr9:128985014-128987589	FTD frontal/temporal	0.488461538461538	0.0230769230769231	0	1	0	0.77	0	130	70	TRUE	+	CHX -SHY5Y				Dark cryptic
CNTLN	chr9:17495021-17502551	FTD frontal/temporal	0.488461538461538	0.0230769230769231	0	1	0	0.77	0	130	70		+	Brown-SKNBE2
CLCC1	chr1:108939782-108943475	Cord	0.550412210338681	0.0261437908496732	0.125	0	16	0	2.27	153	704		-	Melamed-SHSY5Y
TMEM254	chr10:80079692-80081640	Cord	0.544874294414736	0.0261437908496732	0.116477272727273	1	11	0.65	1.56	153	704		+	Humphrey-i3Cortical
EPB41L4A	chr5:112267284-112275326	Cord	0.54235832590612	0.0261437908496732	0.109375	0	18	0	2.56	153	704		-	Brown-i3Cortical, Brown-SHSY5Y, Humphrey-i3Cortical, Seddighi-i3Cortical, Vargas-i3LMN, UPF1 - i3Cortical, CHX -SHY5Y, curve_experiments	Early		Early	non-NMD rescued	non-NMD rescued
TAF2	chr8:119797846-119803878	Cord	0.538426544860369	0.0261437908496732	0.102272727272727	0	13	0	1.85	153	704		-	Brown-SHSY5Y
ADCY8	chr8:130904042-130908924	Cord	0.523832070707071	0.0261437908496732	0.0738636363636364	0	11	0	1.56	153	704		-	Humphrey-i3Cortical, Seddighi-i3Cortical, Vargas-i3LMN, UPF1 - i3Cortical					non-NMD rescued
ATXN1	chr6:16585907-16589446	Cord	0.519802807486631	0.0261437908496732	0.0653409090909091	0	6	0	0.85	153	704		-	Vargas-i3LMN
NECAB2	chr16:83990630-83993528	Cord	0.516590537730244	0.0261437908496732	0.0596590909090909	2	6	1.31	0.85	153	704		+	Brown-i3Cortical, Humphrey-i3Cortical, Seddighi-i3Cortical, Vargas-i3LMN, UPF1 - i3Cortical					non-NMD rescued
B3GALT1-AS1	chr2:167818809-167868811	Cord	0.515430035650624	0.0261437908496732	0.0568181818181818	0	0	0	0	153	704		-	Brown-i3Cortical
ZNF573	chr19:37773751-37779213	Cord	0.512528780451575	0.0261437908496732	0.0511363636363636	0	6	0	0.85	153	704		-	Brown-i3Cortical, Brown-i3Cortical, Humphrey-i3Cortical, Humphrey-i3Cortical, Seddighi-i3Cortical, Seddighi-i3Cortical, Vargas-i3LMN, Vargas-i3LMN
BEND3	chr6:107087733-107098551	Cord	0.512463792335116	0.0261437908496732	0.0511363636363636	0	5	0	0.71	153	704		-	SMG1i -SHY5Y						Dark cryptic
MICALL2	chr7:1444874-1446713	Cord	0.512863005050505	0.0261437908496732	0.0511363636363636	1	8	0.65	1.14	153	704	TRUE	-	CHX -SHY5Y				Dark cryptic
ARHGEF19	chr1:16205425-16205931	Cord	0.511136177956031	0.0261437908496732	0.0482954545454545	0	6	0	0.85	153	704		-	Brown-SHSY5Y, Brown-SHSY5Y
[truncated: 16,114 more rows]
